# Supplementary material for: Validation of the Spanish language version of the control of allergic rhinitis and asthma test
Source: NPJ Prim Care Respir Med. 2022 Oct 29;32:47. doi: 10.1038/s41533-022-00313-8 (PMC9617860; doi:10.1038/s41533-022-00313-8)
Supplement: Supplementary file 1 — Data Base [file 41533_2022_313_MOESM1_ESM.xlsx]

## Sheet: Inicio
Llenador de Encuestas
Encuesta 1	Encuesta 2	Encuesta 3	Encuesta 4	Encuesta 5

## Sheet: Visita1
# Encuestado	Sexo	Edad	Fecha	Tiempo [Min]	Codigo	Concatenar	#Encuesta	Encuesta	#Pregunta	Pregunta	#Respuesta	Concatenar Respuesta	Respuesta
1	Femenino	52	2020-02-03	11	020103022020	CARAT1	1	CARAT	1	Congestión Nasal?	1	CARAT1 a 91	Mas de dos días a la semana
1	Femenino	52	2020-02-03	11	020103022020	CARAT2	1	CARAT	2	Estornudos?	1	CARAT1 a 91	Mas de dos días a la semana
1	Femenino	52	2020-02-03	11	020103022020	CARAT3	1	CARAT	3	Rasquiña en la nariz?	1	CARAT1 a 91	Mas de dos días a la semana
1	Femenino	52	2020-02-03	11	020103022020	CARAT4	1	CARAT	4	Salida de moco por la nariz?	1	CARAT1 a 91	Mas de dos días a la semana
1	Femenino	52	2020-02-03	11	020103022020	CARAT5	1	CARAT	5	Falta de aire/ahogo?	1	CARAT1 a 91	Mas de dos días a la semana
1	Femenino	52	2020-02-03	11	020103022020	CARAT6	1	CARAT	6	Silbidos en el pecho?	1	CARAT1 a 91	Mas de dos días a la semana
1	Femenino	52	2020-02-03	11	020103022020	CARAT7	1	CARAT	7	Presión en el pecho durante un esfuerzo Físico?	2	CARAT1 a 92	Hasta uno o dos días a la semana
1	Femenino	52	2020-02-03	11	020103022020	CARAT8	1	CARAT	8	Cansancio/Dificultad en realizar sus actividades diarias?	2	CARAT1 a 92	Hasta uno o dos días a la semana
1	Femenino	52	2020-02-03	11	020103022020	CARAT9	1	CARAT	9	Se despierta por la noche?	2	CARAT1 a 92	Hasta uno o dos días a la semana
1	Femenino	52	2020-02-03	11	020103022020	CARAT10	1	CARAT	10	Aumentar el uso de sus medicamentos?	1	CARAT101	Menos de 7 días
1	Femenino	52	2020-02-03	11	020103022020	CARAT11	1	CARAT	11	Fueron fáciles las preguntas?	1	CARAT111	Si
1	Femenino	52	2020-02-03	11	020103022020	ACQ51	2	ACQ5	1	Durante la ultima semana con que frecuencia se despertó por la noche debido al asma?	1	ACQ511	Casi Nunca
1	Femenino	52	2020-02-03	11	020103022020	ACQ52	2	ACQ5	2	Durante la ultima semana como fueron de graves los síntomas de asma que tuvo al despertarse por la mañana?	0	ACQ520	No tuvo síntomas
1	Femenino	52	2020-02-03	11	020103022020	ACQ53	2	ACQ5	3	Durante la ultima semana hasta que punto el asma le limito sus actividades?	1	ACQ531	Muy poco limitado
1	Femenino	52	2020-02-03	11	020103022020	ACQ54	2	ACQ5	4	Durante la ultima semana hasta que punto noto que le hacia falta el aire debido al asma?	2	ACQ542	Un poco
1	Femenino	52	2020-02-03	11	020103022020	ACQ55	2	ACQ5	5	Durante la ultima semana cuanto tiempo tuvo silbidos o pitidos en el pecho?	2	ACQ552	Poco tiempo
1	Femenino	52	2020-02-03	11	020103022020	ACQ56	2	ACQ5	6	Fueron fáciles las preguntas?	1	ACQ561	Si
1	Femenino	52	2020-02-03	11	020103022020	EAV1	3	EAV	1	Los síntomas de la rinitis alérgica en forma global	50	EAV150	50
1	Femenino	52	2020-02-03	11	020103022020	EAV2	3	EAV	2	Obstrucción nasal	53	EAV253	53
1	Femenino	52	2020-02-03	11	020103022020	EAV3	3	EAV	3	Estornudos a repetición	33	EAV333	33
1	Femenino	52	2020-02-03	11	020103022020	EAV4	3	EAV	4	Rasquiña nasal	28	EAV428	28
1	Femenino	52	2020-02-03	11	020103022020	EAV5	3	EAV	5	Presencia de secreción o moco como agua	24	EAV524	24
1	Femenino	52	2020-02-03	11	020103022020	EAV6	3	EAV	6	Sensación de falta de aire	28	EAV628	28
1	Femenino	52	2020-02-03	11	020103022020	EAV7	3	EAV	7	Los síntomas de asma es forma global	34	EAV734	34
1	Femenino	52	2020-02-03	11	020103022020	EAV8	3	EAV	8	Silbidos en el pecho?	17	EAV817	17
1	Femenino	52	2020-02-03	11	020103022020	EAV9	3	EAV	9	Sensación de opresión en el pecho durante un esfuerzo físico	0	EAV90	0
1	Femenino	52	2020-02-03	11	020103022020	EAV10	3	EAV	10	Cansancio o dificultad para realizar las actividades diarias	12	EAV1012	12
1	Femenino	52	2020-02-03	11	020103022020	EAV11	3	EAV	11	Se despierta durante la noche	5	EAV115	5
1	Femenino	52	2020-02-03	11	020103022020	EAV12	3	EAV	12	Fueron fáciles las preguntas?	1	EAV121	Si
1	Femenino	52	2020-02-03	11	020103022020	ESCALA CAMBIO 1	4	ESCALA CAMBIO	1	Ha mejorado o empeorado sus síntomas	-2	ESCALA CAMBIO 1-2	Un poco peor
1	Femenino	52	2020-02-03	11	020103022020	ESCALA CAMBIO 2	4	ESCALA CAMBIO	2	Fueron fáciles las preguntas?	1	ESCALA CAMBIO 21	Si
1	Femenino	52	2020-02-03	11	020103022020	ESCALA RINITIS1	5	ESCALA RINITIS	1	Obstrucción nasal	si	ESCALA RINITIS2si	Si
1	Femenino	52	2020-02-03	11	020103022020	ESCALA RINITIS2	5	ESCALA RINITIS	2	Estornudos a repetición	no	ESCALA RINITIS3no	No
1	Femenino	52	2020-02-03	11	020103022020	ESCALA RINITIS3	5	ESCALA RINITIS	3	Rasquiña en la nariz	no	ESCALA RINITIS4no	No
1	Femenino	52	2020-02-03	11	020103022020	ESCALA RINITIS4	5	ESCALA RINITIS	4	Secreción o moco como agua	no	ESCALA RINITIS5no	No
1	Femenino	52	2020-02-03	11	020103022020	ESCALA RINITIS5	5	ESCALA RINITIS	5	Mas de 4 días a la semana	si	ESCALA RINITIS6si	Si
1	Femenino	52	2020-02-03	11	020103022020	ESCALA RINITIS6	5	ESCALA RINITIS	6	Mas de 4 semanas seguidas	no	ESCALA RINITIS7no	No
1	Femenino	52	2020-02-03	11	020103022020	ESCALA RINITIS7	5	ESCALA RINITIS	7	Le alteran el sueno	no	ESCALA RINITIS8no	No
1	Femenino	52	2020-02-03	11	020103022020	ESCALA RINITIS8	5	ESCALA RINITIS	8	Le afecta la realización de sus actividades diarias/ deportivas	No	ESCALA RINITIS9No	No
1	Femenino	52	2020-02-03	11	020103022020	ESCALA RINITIS9	5	ESCALA RINITIS	9	Interfieren en sus actividades laborales o escolares	no	ESCALA RINITIS10no	No
1	Femenino	52	2020-02-03	11	020103022020	ESCALA RINITIS10	5	ESCALA RINITIS	10	Le afectan su vida, lo incapacitan	No	ESCALA RINITIS11No	No
1	Femenino	52	2020-02-03	11	020103022020	ESCALA RINITIS12	5	ESCALA RINITIS	12	Fueron fáciles las preguntas?	1	ESCALA RINITIS121	Si
1	Femenino	52	2020-02-03	11	020103022020	MEDICACION1	6	MEDICACION	1	La Medicación Aumento o disminuyo?	3	MEDICACION13	Se mantuvo
1	Femenino	52	2020-02-03	11	020103022020	CLASIFICACION DE LA RINITIS1	7	CLASIFICACION DE LA RINITIS	1	Clasificacion de la Rinitis	3	CLASIFICACION DE LA RINITIS13	Intermitente
2	Femenino	22	2020-02-03	15	020203022020	CARAT1	1	CARAT	1	Congestión Nasal?	0	CARAT1 a 90	Casi o todos los días
2	Femenino	22	2020-02-03	15	020203022020	CARAT2	1	CARAT	2	Estornudos?	0	CARAT1 a 90	Casi o todos los días
2	Femenino	22	2020-02-03	15	020203022020	CARAT3	1	CARAT	3	Rasquiña en la nariz?	1	CARAT1 a 91	Mas de dos días a la semana
2	Femenino	22	2020-02-03	15	020203022020	CARAT4	1	CARAT	4	Salida de moco por la nariz?	2	CARAT1 a 92	Hasta uno o dos días a la semana
2	Femenino	22	2020-02-03	15	020203022020	CARAT5	1	CARAT	5	Falta de aire/ahogo?	2	CARAT1 a 92	Hasta uno o dos días a la semana
2	Femenino	22	2020-02-03	15	020203022020	CARAT6	1	CARAT	6	Silbidos en el pecho?	2	CARAT1 a 92	Hasta uno o dos días a la semana
2	Femenino	22	2020-02-03	15	020203022020	CARAT7	1	CARAT	7	Presión en el pecho durante un esfuerzo Físico?	2	CARAT1 a 92	Hasta uno o dos días a la semana
2	Femenino	22	2020-02-03	15	020203022020	CARAT8	1	CARAT	8	Cansancio/Dificultad en realizar sus actividades diarias?	2	CARAT1 a 92	Hasta uno o dos días a la semana
2	Femenino	22	2020-02-03	15	020203022020	CARAT9	1	CARAT	9	Se despierta por la noche?	1	CARAT1 a 91	Mas de dos días a la semana
2	Femenino	22	2020-02-03	15	020203022020	CARAT10	1	CARAT	10	Aumentar el uso de sus medicamentos?	3	CARAT103	No estoy tomando medicamentos
2	Femenino	22	2020-02-03	15	020203022020	CARAT11	1	CARAT	11	Fueron fáciles las preguntas?	1	CARAT111	Si
2	Femenino	22	2020-02-03	15	020203022020	ACQ51	2	ACQ5	1	Durante la ultima semana con que frecuencia se despertó por la noche debido al asma?	3	ACQ513	Varias Veces
2	Femenino	22	2020-02-03	15	020203022020	ACQ52	2	ACQ5	2	Durante la ultima semana como fueron de graves los síntomas de asma que tuvo al despertarse por la mañana?	1	ACQ521	Síntomas muy ligeros
2	Femenino	22	2020-02-03	15	020203022020	ACQ53	2	ACQ5	3	Durante la ultima semana hasta que punto el asma le limito sus actividades?	1	ACQ531	Muy poco limitado
2	Femenino	22	2020-02-03	15	020203022020	ACQ54	2	ACQ5	4	Durante la ultima semana hasta que punto noto que le hacia falta el aire debido al asma?	2	ACQ542	Un poco
2	Femenino	22	2020-02-03	15	020203022020	ACQ55	2	ACQ5	5	Durante la ultima semana cuanto tiempo tuvo silbidos o pitidos en el pecho?	2	ACQ552	Poco tiempo
2	Femenino	22	2020-02-03	15	020203022020	ACQ56	2	ACQ5	6	Fueron fáciles las preguntas?	1	ACQ561	Si
2	Femenino	22	2020-02-03	15	020203022020	EAV1	3	EAV	1	Los síntomas de la rinitis alérgica en forma global	45	EAV145	45
2	Femenino	22	2020-02-03	15	020203022020	EAV2	3	EAV	2	Obstrucción nasal	67	EAV267	67
2	Femenino	22	2020-02-03	15	020203022020	EAV3	3	EAV	3	Estornudos a repetición	73	EAV373	73
2	Femenino	22	2020-02-03	15	020203022020	EAV4	3	EAV	4	Rasquiña nasal	5	EAV45	5
2	Femenino	22	2020-02-03	15	020203022020	EAV5	3	EAV	5	Presencia de secreción o moco como agua	55	EAV555	55
2	Femenino	22	2020-02-03	15	020203022020	EAV6	3	EAV	6	Sensación de falta de aire	68	EAV668	68
2	Femenino	22	2020-02-03	15	020203022020	EAV7	3	EAV	7	Los síntomas de asma es forma global	52	EAV752	52
2	Femenino	22	2020-02-03	15	020203022020	EAV8	3	EAV	8	Silbidos en el pecho?	22	EAV822	22
2	Femenino	22	2020-02-03	15	020203022020	EAV9	3	EAV	9	Sensación de opresión en el pecho durante un esfuerzo físico	84	EAV984	84
2	Femenino	22	2020-02-03	15	020203022020	EAV10	3	EAV	10	Cansancio o dificultad para realizar las actividades diarias	36	EAV1036	36
2	Femenino	22	2020-02-03	15	020203022020	EAV11	3	EAV	11	Se despierta durante la noche	75	EAV1175	75
2	Femenino	22	2020-02-03	15	020203022020	EAV12	3	EAV	12	Fueron fáciles las preguntas?	1	EAV121	Si
2	Femenino	22	2020-02-03	15	020203022020	ESCALA CAMBIO 1	4	ESCALA CAMBIO	1	Ha mejorado o empeorado sus síntomas	3	ESCALA CAMBIO 13	Algo mejor
2	Femenino	22	2020-02-03	15	020203022020	ESCALA CAMBIO 2	4	ESCALA CAMBIO	2	Fueron fáciles las preguntas?	1	ESCALA CAMBIO 21	Si
2	Femenino	22	2020-02-03	15	020203022020	ESCALA RINITIS1	5	ESCALA RINITIS	1	Obstrucción nasal	si	ESCALA RINITIS2si	Si
2	Femenino	22	2020-02-03	15	020203022020	ESCALA RINITIS2	5	ESCALA RINITIS	2	Estornudos a repetición	si	ESCALA RINITIS3si	Si
2	Femenino	22	2020-02-03	15	020203022020	ESCALA RINITIS3	5	ESCALA RINITIS	3	Rasquiña en la nariz	no	ESCALA RINITIS4no	No
2	Femenino	22	2020-02-03	15	020203022020	ESCALA RINITIS4	5	ESCALA RINITIS	4	Secreción o moco como agua	si	ESCALA RINITIS5si	Si
2	Femenino	22	2020-02-03	15	020203022020	ESCALA RINITIS5	5	ESCALA RINITIS	5	Mas de 4 días a la semana	no	ESCALA RINITIS6no	No
2	Femenino	22	2020-02-03	15	020203022020	ESCALA RINITIS6	5	ESCALA RINITIS	6	Mas de 4 semanas seguidas	si	ESCALA RINITIS7si	Si
2	Femenino	22	2020-02-03	15	020203022020	ESCALA RINITIS7	5	ESCALA RINITIS	7	Le alteran el sueno	si	ESCALA RINITIS8si	Si
2	Femenino	22	2020-02-03	15	020203022020	ESCALA RINITIS8	5	ESCALA RINITIS	8	Le afecta la realización de sus actividades diarias/ deportivas	Si	ESCALA RINITIS9Si	Si
2	Femenino	22	2020-02-03	15	020203022020	ESCALA RINITIS9	5	ESCALA RINITIS	9	Interfieren en sus actividades laborales o escolares	No	ESCALA RINITIS10No	No
2	Femenino	22	2020-02-03	15	020203022020	ESCALA RINITIS10	5	ESCALA RINITIS	10	Le afectan su vida, lo incapacitan	No	ESCALA RINITIS11No	No
2	Femenino	22	2020-02-03	15	020203022020	ESCALA RINITIS12	5	ESCALA RINITIS	12	Fueron fáciles las preguntas?	1	ESCALA RINITIS121	Si
2	Femenino	22	2020-02-03	15	020203022020	MEDICACION1	6	MEDICACION	1	La Medicación Aumento o disminuyo?	3	MEDICACION13	Se mantuvo
2	Femenino	22	2020-02-03	15	020203022020	CLASIFICACION DE LA RINITIS1	7	CLASIFICACION DE LA RINITIS	1	Clasificacion de la Rinitis	2	CLASIFICACION DE LA RINITIS12	Moderada a Severa
3	Femenino	30	2020-02-03	10	020303022020	CARAT1	1	CARAT	1	Congestión Nasal?	0	CARAT1 a 90	Casi o todos los días
3	Femenino	30	2020-02-03	10	020303022020	CARAT2	1	CARAT	2	Estornudos?	0	CARAT1 a 90	Casi o todos los días
3	Femenino	30	2020-02-03	10	020303022020	CARAT3	1	CARAT	3	Rasquiña en la nariz?	0	CARAT1 a 90	Casi o todos los días
3	Femenino	30	2020-02-03	10	020303022020	CARAT4	1	CARAT	4	Salida de moco por la nariz?	0	CARAT1 a 90	Casi o todos los días
3	Femenino	30	2020-02-03	10	020303022020	CARAT5	1	CARAT	5	Falta de aire/ahogo?	2	CARAT1 a 92	Hasta uno o dos días a la semana
3	Femenino	30	2020-02-03	10	020303022020	CARAT6	1	CARAT	6	Silbidos en el pecho?	2	CARAT1 a 92	Hasta uno o dos días a la semana
3	Femenino	30	2020-02-03	10	020303022020	CARAT7	1	CARAT	7	Presión en el pecho durante un esfuerzo Físico?	1	CARAT1 a 91	Mas de dos días a la semana
3	Femenino	30	2020-02-03	10	020303022020	CARAT8	1	CARAT	8	Cansancio/Dificultad en realizar sus actividades diarias?	1	CARAT1 a 91	Mas de dos días a la semana
3	Femenino	30	2020-02-03	10	020303022020	CARAT9	1	CARAT	9	Se despierta por la noche?	0	CARAT1 a 90	Casi o todos los días
3	Femenino	30	2020-02-03	10	020303022020	CARAT10	1	CARAT	10	Aumentar el uso de sus medicamentos?	3	CARAT103	No estoy tomando medicamentos
3	Femenino	30	2020-02-03	10	020303022020	CARAT11	1	CARAT	11	Fueron fáciles las preguntas?	1	CARAT111	Si
3	Femenino	30	2020-02-03	10	020303022020	ACQ51	2	ACQ5	1	Durante la ultima semana con que frecuencia se despertó por la noche debido al asma?	3	ACQ513	Varias Veces
3	Femenino	30	2020-02-03	10	020303022020	ACQ52	2	ACQ5	2	Durante la ultima semana como fueron de graves los síntomas de asma que tuvo al despertarse por la mañana?	3	ACQ523	Síntomas moderados
3	Femenino	30	2020-02-03	10	020303022020	ACQ53	2	ACQ5	3	Durante la ultima semana hasta que punto el asma le limito sus actividades?	3	ACQ533	Moderadamente limitado
3	Femenino	30	2020-02-03	10	020303022020	ACQ54	2	ACQ5	4	Durante la ultima semana hasta que punto noto que le hacia falta el aire debido al asma?	4	ACQ544	Bastante
3	Femenino	30	2020-02-03	10	020303022020	ACQ55	2	ACQ5	5	Durante la ultima semana cuanto tiempo tuvo silbidos o pitidos en el pecho?	3	ACQ553	Parte del tiempo
3	Femenino	30	2020-02-03	10	020303022020	ACQ56	2	ACQ5	6	Fueron fáciles las preguntas?	1	ACQ561	Si
3	Femenino	30	2020-02-03	10	020303022020	EAV1	3	EAV	1	Los síntomas de la rinitis alérgica en forma global	63	EAV163	63
3	Femenino	30	2020-02-03	10	020303022020	EAV2	3	EAV	2	Obstrucción nasal	80	EAV280	80
3	Femenino	30	2020-02-03	10	020303022020	EAV3	3	EAV	3	Estornudos a repetición	82	EAV382	82
3	Femenino	30	2020-02-03	10	020303022020	EAV4	3	EAV	4	Rasquiña nasal	79	EAV479	79
3	Femenino	30	2020-02-03	10	020303022020	EAV5	3	EAV	5	Presencia de secreción o moco como agua	84	EAV584	84
3	Femenino	30	2020-02-03	10	020303022020	EAV6	3	EAV	6	Sensación de falta de aire	48	EAV648	48
3	Femenino	30	2020-02-03	10	020303022020	EAV7	3	EAV	7	Los síntomas de asma es forma global	38	EAV738	38
3	Femenino	30	2020-02-03	10	020303022020	EAV8	3	EAV	8	Silbidos en el pecho?	50	EAV850	50
3	Femenino	30	2020-02-03	10	020303022020	EAV9	3	EAV	9	Sensación de opresión en el pecho durante un esfuerzo físico	82	EAV982	82
3	Femenino	30	2020-02-03	10	020303022020	EAV10	3	EAV	10	Cansancio o dificultad para realizar las actividades diarias	83	EAV1083	83
3	Femenino	30	2020-02-03	10	020303022020	EAV11	3	EAV	11	Se despierta durante la noche	90	EAV1190	90
3	Femenino	30	2020-02-03	10	020303022020	EAV12	3	EAV	12	Fueron fáciles las preguntas?	1	EAV121	Si
3	Femenino	30	2020-02-03	10	020303022020	ESCALA CAMBIO 1	4	ESCALA CAMBIO	1	Ha mejorado o empeorado sus síntomas	-5	ESCALA CAMBIO 1-5	Bastante peor
3	Femenino	30	2020-02-03	10	020303022020	ESCALA CAMBIO 2	4	ESCALA CAMBIO	2	Fueron fáciles las preguntas?	1	ESCALA CAMBIO 21	Si
3	Femenino	30	2020-02-03	10	020303022020	ESCALA RINITIS1	5	ESCALA RINITIS	1	Obstrucción nasal	si	ESCALA RINITIS2si	Si
3	Femenino	30	2020-02-03	10	020303022020	ESCALA RINITIS2	5	ESCALA RINITIS	2	Estornudos a repetición	si	ESCALA RINITIS3si	Si
3	Femenino	30	2020-02-03	10	020303022020	ESCALA RINITIS3	5	ESCALA RINITIS	3	Rasquiña en la nariz	si	ESCALA RINITIS4si	Si
3	Femenino	30	2020-02-03	10	020303022020	ESCALA RINITIS4	5	ESCALA RINITIS	4	Secreción o moco como agua	si	ESCALA RINITIS5si	Si
3	Femenino	30	2020-02-03	10	020303022020	ESCALA RINITIS5	5	ESCALA RINITIS	5	Mas de 4 días a la semana	si	ESCALA RINITIS6si	Si
3	Femenino	30	2020-02-03	10	020303022020	ESCALA RINITIS6	5	ESCALA RINITIS	6	Mas de 4 semanas seguidas	si	ESCALA RINITIS7si	Si
3	Femenino	30	2020-02-03	10	020303022020	ESCALA RINITIS7	5	ESCALA RINITIS	7	Le alteran el sueno	si	ESCALA RINITIS8si	Si
3	Femenino	30	2020-02-03	10	020303022020	ESCALA RINITIS8	5	ESCALA RINITIS	8	Le afecta la realización de sus actividades diarias/ deportivas	Si	ESCALA RINITIS9Si	Si
3	Femenino	30	2020-02-03	10	020303022020	ESCALA RINITIS9	5	ESCALA RINITIS	9	Interfieren en sus actividades laborales o escolares	si	ESCALA RINITIS10si	Si
3	Femenino	30	2020-02-03	10	020303022020	ESCALA RINITIS10	5	ESCALA RINITIS	10	Le afectan su vida, lo incapacitan	Si	ESCALA RINITIS11Si	Si
3	Femenino	30	2020-02-03	10	020303022020	ESCALA RINITIS12	5	ESCALA RINITIS	12	Fueron fáciles las preguntas?	1	ESCALA RINITIS121	Si
3	Femenino	30	2020-02-03	10	020303022020	MEDICACION1	6	MEDICACION	1	La Medicación Aumento o disminuyo?	1	MEDICACION11	Aumento
3	Femenino	30	2020-02-03	10	020303022020	CLASIFICACION DE LA RINITIS1	7	CLASIFICACION DE LA RINITIS	1	Clasificacion de la Rinitis	1	CLASIFICACION DE LA RINITIS11	Leve
4	Femenino	55	2020-02-05	7	020405022020	CARAT1	1	CARAT	1	Congestión Nasal?	2	CARAT1 a 92	Hasta uno o dos días a la semana
4	Femenino	55	2020-02-05	7	020405022020	CARAT2	1	CARAT	2	Estornudos?	1	CARAT1 a 91	Mas de dos días a la semana
4	Femenino	55	2020-02-05	7	020405022020	CARAT3	1	CARAT	3	Rasquiña en la nariz?	1	CARAT1 a 91	Mas de dos días a la semana
4	Femenino	55	2020-02-05	7	020405022020	CARAT4	1	CARAT	4	Salida de moco por la nariz?	1	CARAT1 a 91	Mas de dos días a la semana
4	Femenino	55	2020-02-05	7	020405022020	CARAT5	1	CARAT	5	Falta de aire/ahogo?	3	CARAT1 a 93	Nunca
4	Femenino	55	2020-02-05	7	020405022020	CARAT6	1	CARAT	6	Silbidos en el pecho?	3	CARAT1 a 93	Nunca
4	Femenino	55	2020-02-05	7	020405022020	CARAT7	1	CARAT	7	Presión en el pecho durante un esfuerzo Físico?	3	CARAT1 a 93	Nunca
4	Femenino	55	2020-02-05	7	020405022020	CARAT8	1	CARAT	8	Cansancio/Dificultad en realizar sus actividades diarias?	3	CARAT1 a 93	Nunca
4	Femenino	55	2020-02-05	7	020405022020	CARAT9	1	CARAT	9	Se despierta por la noche?	3	CARAT1 a 93	Nunca
4	Femenino	55	2020-02-05	7	020405022020	CARAT10	1	CARAT	10	Aumentar el uso de sus medicamentos?	2	CARAT102	Nunca
4	Femenino	55	2020-02-05	7	020405022020	CARAT11	1	CARAT	11	Fueron fáciles las preguntas?	1	CARAT111	Si
4	Femenino	55	2020-02-05	7	020405022020	ACQ51	2	ACQ5	1	Durante la ultima semana con que frecuencia se despertó por la noche debido al asma?	0	ACQ510	Nunca
4	Femenino	55	2020-02-05	7	020405022020	ACQ52	2	ACQ5	2	Durante la ultima semana como fueron de graves los síntomas de asma que tuvo al despertarse por la mañana?	0	ACQ520	No tuvo síntomas
4	Femenino	55	2020-02-05	7	020405022020	ACQ53	2	ACQ5	3	Durante la ultima semana hasta que punto el asma le limito sus actividades?	0	ACQ530	Nada limitado
4	Femenino	55	2020-02-05	7	020405022020	ACQ54	2	ACQ5	4	Durante la ultima semana hasta que punto noto que le hacia falta el aire debido al asma?	0	ACQ540	Nada en absoluto
4	Femenino	55	2020-02-05	7	020405022020	ACQ55	2	ACQ5	5	Durante la ultima semana cuanto tiempo tuvo silbidos o pitidos en el pecho?	0	ACQ550	Nunca
4	Femenino	55	2020-02-05	7	020405022020	ACQ56	2	ACQ5	6	Fueron fáciles las preguntas?	1	ACQ561	Si
4	Femenino	55	2020-02-05	7	020405022020	EAV1	3	EAV	1	Los síntomas de la rinitis alérgica en forma global	54	EAV154	54
4	Femenino	55	2020-02-05	7	020405022020	EAV2	3	EAV	2	Obstrucción nasal	55	EAV255	55
4	Femenino	55	2020-02-05	7	020405022020	EAV3	3	EAV	3	Estornudos a repetición	55	EAV355	55
4	Femenino	55	2020-02-05	7	020405022020	EAV4	3	EAV	4	Rasquiña nasal	85	EAV485	85
4	Femenino	55	2020-02-05	7	020405022020	EAV5	3	EAV	5	Presencia de secreción o moco como agua	92	EAV592	92
4	Femenino	55	2020-02-05	7	020405022020	EAV6	3	EAV	6	Sensación de falta de aire	0	EAV60	0
4	Femenino	55	2020-02-05	7	020405022020	EAV7	3	EAV	7	Los síntomas de asma es forma global	3	EAV73	3
4	Femenino	55	2020-02-05	7	020405022020	EAV8	3	EAV	8	Silbidos en el pecho?	0	EAV80	0
4	Femenino	55	2020-02-05	7	020405022020	EAV9	3	EAV	9	Sensación de opresión en el pecho durante un esfuerzo físico	0	EAV90	0
4	Femenino	55	2020-02-05	7	020405022020	EAV10	3	EAV	10	Cansancio o dificultad para realizar las actividades diarias	0	EAV100	0
4	Femenino	55	2020-02-05	7	020405022020	EAV11	3	EAV	11	Se despierta durante la noche	0	EAV110	0
4	Femenino	55	2020-02-05	7	020405022020	EAV12	3	EAV	12	Fueron fáciles las preguntas?	1	EAV121	Si
4	Femenino	55	2020-02-05	7	020405022020	ESCALA CAMBIO 1	4	ESCALA CAMBIO	1	Ha mejorado o empeorado sus síntomas	6	ESCALA CAMBIO 16	Muchísimo mejor
4	Femenino	55	2020-02-05	7	020405022020	ESCALA CAMBIO 2	4	ESCALA CAMBIO	2	Fueron fáciles las preguntas?	1	ESCALA CAMBIO 21	Si
4	Femenino	55	2020-02-05	7	020405022020	ESCALA RINITIS1	5	ESCALA RINITIS	1	Obstrucción nasal	si	ESCALA RINITIS2si	Si
4	Femenino	55	2020-02-05	7	020405022020	ESCALA RINITIS2	5	ESCALA RINITIS	2	Estornudos a repetición	si	ESCALA RINITIS3si	Si
4	Femenino	55	2020-02-05	7	020405022020	ESCALA RINITIS3	5	ESCALA RINITIS	3	Rasquiña en la nariz	si	ESCALA RINITIS4si	Si
4	Femenino	55	2020-02-05	7	020405022020	ESCALA RINITIS4	5	ESCALA RINITIS	4	Secreción o moco como agua	si	ESCALA RINITIS5si	Si
4	Femenino	55	2020-02-05	7	020405022020	ESCALA RINITIS5	5	ESCALA RINITIS	5	Mas de 4 días a la semana	No	ESCALA RINITIS6No	No
4	Femenino	55	2020-02-05	7	020405022020	ESCALA RINITIS6	5	ESCALA RINITIS	6	Mas de 4 semanas seguidas	No	ESCALA RINITIS7No	No
4	Femenino	55	2020-02-05	7	020405022020	ESCALA RINITIS7	5	ESCALA RINITIS	7	Le alteran el sueno	No	ESCALA RINITIS8No	No
4	Femenino	55	2020-02-05	7	020405022020	ESCALA RINITIS8	5	ESCALA RINITIS	8	Le afecta la realización de sus actividades diarias/ deportivas	No	ESCALA RINITIS9No	No
4	Femenino	55	2020-02-05	7	020405022020	ESCALA RINITIS9	5	ESCALA RINITIS	9	Interfieren en sus actividades laborales o escolares	No	ESCALA RINITIS10No	No
4	Femenino	55	2020-02-05	7	020405022020	ESCALA RINITIS10	5	ESCALA RINITIS	10	Le afectan su vida, lo incapacitan	No	ESCALA RINITIS11No	No
4	Femenino	55	2020-02-05	7	020405022020	ESCALA RINITIS12	5	ESCALA RINITIS	12	Fueron fáciles las preguntas?	1	ESCALA RINITIS121	Si
4	Femenino	55	2020-02-05	7	020405022020	MEDICACION1	6	MEDICACION	1	La Medicación Aumento o disminuyo?	1	MEDICACION11	Aumento
4	Femenino	55	2020-02-05	7	020405022020	CLASIFICACION DE LA RINITIS1	7	CLASIFICACION DE LA RINITIS	1	Clasificacion de la Rinitis	2	CLASIFICACION DE LA RINITIS12	Moderada a Severa
5	Femenino	39	2020-02-07	9	020507022020	CARAT1	1	CARAT	1	Congestión Nasal?	0	CARAT1 a 90	Casi o todos los días
5	Femenino	39	2020-02-07	9	020507022020	CARAT2	1	CARAT	2	Estornudos?	0	CARAT1 a 90	Casi o todos los días
5	Femenino	39	2020-02-07	9	020507022020	CARAT3	1	CARAT	3	Rasquiña en la nariz?	0	CARAT1 a 90	Casi o todos los días
5	Femenino	39	2020-02-07	9	020507022020	CARAT4	1	CARAT	4	Salida de moco por la nariz?	0	CARAT1 a 90	Casi o todos los días
5	Femenino	39	2020-02-07	9	020507022020	CARAT5	1	CARAT	5	Falta de aire/ahogo?	0	CARAT1 a 90	Casi o todos los días
5	Femenino	39	2020-02-07	9	020507022020	CARAT6	1	CARAT	6	Silbidos en el pecho?	1	CARAT1 a 91	Mas de dos días a la semana
5	Femenino	39	2020-02-07	9	020507022020	CARAT7	1	CARAT	7	Presión en el pecho durante un esfuerzo Físico?	1	CARAT1 a 91	Mas de dos días a la semana
5	Femenino	39	2020-02-07	9	020507022020	CARAT8	1	CARAT	8	Cansancio/Dificultad en realizar sus actividades diarias?	2	CARAT1 a 92	Hasta uno o dos días a la semana
5	Femenino	39	2020-02-07	9	020507022020	CARAT9	1	CARAT	9	Se despierta por la noche?	2	CARAT1 a 92	Hasta uno o dos días a la semana
5	Femenino	39	2020-02-07	9	020507022020	CARAT10	1	CARAT	10	Aumentar el uso de sus medicamentos?	2	CARAT102	Nunca
5	Femenino	39	2020-02-07	9	020507022020	CARAT11	1	CARAT	11	Fueron fáciles las preguntas?	1	CARAT111	Si
5	Femenino	39	2020-02-07	9	020507022020	ACQ51	2	ACQ5	1	Durante la ultima semana con que frecuencia se despertó por la noche debido al asma?	3	ACQ513	Varias Veces
5	Femenino	39	2020-02-07	9	020507022020	ACQ52	2	ACQ5	2	Durante la ultima semana como fueron de graves los síntomas de asma que tuvo al despertarse por la mañana?	2	ACQ522	Síntomas ligeros
5	Femenino	39	2020-02-07	9	020507022020	ACQ53	2	ACQ5	3	Durante la ultima semana hasta que punto el asma le limito sus actividades?	2	ACQ532	Poco limitado
5	Femenino	39	2020-02-07	9	020507022020	ACQ54	2	ACQ5	4	Durante la ultima semana hasta que punto noto que le hacia falta el aire debido al asma?	3	ACQ543	Moderadamente
5	Femenino	39	2020-02-07	9	020507022020	ACQ55	2	ACQ5	5	Durante la ultima semana cuanto tiempo tuvo silbidos o pitidos en el pecho?	3	ACQ553	Parte del tiempo
5	Femenino	39	2020-02-07	9	020507022020	ACQ56	2	ACQ5	6	Fueron fáciles las preguntas?	1	ACQ561	Si
5	Femenino	39	2020-02-07	9	020507022020	EAV1	3	EAV	1	Los síntomas de la rinitis alérgica en forma global	100	EAV1100	100
5	Femenino	39	2020-02-07	9	020507022020	EAV2	3	EAV	2	Obstrucción nasal	76	EAV276	76
5	Femenino	39	2020-02-07	9	020507022020	EAV3	3	EAV	3	Estornudos a repetición	89	EAV389	89
5	Femenino	39	2020-02-07	9	020507022020	EAV4	3	EAV	4	Rasquiña nasal	76	EAV476	76
5	Femenino	39	2020-02-07	9	020507022020	EAV5	3	EAV	5	Presencia de secreción o moco como agua	84	EAV584	84
5	Femenino	39	2020-02-07	9	020507022020	EAV6	3	EAV	6	Sensación de falta de aire	47	EAV647	47
5	Femenino	39	2020-02-07	9	020507022020	EAV7	3	EAV	7	Los síntomas de asma es forma global	74	EAV774	74
5	Femenino	39	2020-02-07	9	020507022020	EAV8	3	EAV	8	Silbidos en el pecho?	37	EAV837	37
5	Femenino	39	2020-02-07	9	020507022020	EAV9	3	EAV	9	Sensación de opresión en el pecho durante un esfuerzo físico	70	EAV970	70
5	Femenino	39	2020-02-07	9	020507022020	EAV10	3	EAV	10	Cansancio o dificultad para realizar las actividades diarias	68	EAV1068	68
5	Femenino	39	2020-02-07	9	020507022020	EAV11	3	EAV	11	Se despierta durante la noche	51	EAV1151	51
5	Femenino	39	2020-02-07	9	020507022020	EAV12	3	EAV	12	Fueron fáciles las preguntas?	1	EAV121	Si
5	Femenino	39	2020-02-07	9	020507022020	ESCALA CAMBIO 1	4	ESCALA CAMBIO	1	Ha mejorado o empeorado sus síntomas	-4	ESCALA CAMBIO 1-4	Moderadamente peor
5	Femenino	39	2020-02-07	9	020507022020	ESCALA CAMBIO 2	4	ESCALA CAMBIO	2	Fueron fáciles las preguntas?	1	ESCALA CAMBIO 21	Si
5	Femenino	39	2020-02-07	9	020507022020	ESCALA RINITIS1	5	ESCALA RINITIS	1	Obstrucción nasal	si	ESCALA RINITIS2si	Si
5	Femenino	39	2020-02-07	9	020507022020	ESCALA RINITIS2	5	ESCALA RINITIS	2	Estornudos a repetición	SI	ESCALA RINITIS3SI	Si
5	Femenino	39	2020-02-07	9	020507022020	ESCALA RINITIS3	5	ESCALA RINITIS	3	Rasquiña en la nariz	SI	ESCALA RINITIS4SI	Si
5	Femenino	39	2020-02-07	9	020507022020	ESCALA RINITIS4	5	ESCALA RINITIS	4	Secreción o moco como agua	SI	ESCALA RINITIS5SI	Si
5	Femenino	39	2020-02-07	9	020507022020	ESCALA RINITIS5	5	ESCALA RINITIS	5	Mas de 4 días a la semana	No	ESCALA RINITIS6No	No
5	Femenino	39	2020-02-07	9	020507022020	ESCALA RINITIS6	5	ESCALA RINITIS	6	Mas de 4 semanas seguidas	SI	ESCALA RINITIS7SI	Si
5	Femenino	39	2020-02-07	9	020507022020	ESCALA RINITIS7	5	ESCALA RINITIS	7	Le alteran el sueno	SI	ESCALA RINITIS8SI	Si
5	Femenino	39	2020-02-07	9	020507022020	ESCALA RINITIS8	5	ESCALA RINITIS	8	Le afecta la realización de sus actividades diarias/ deportivas	Si	ESCALA RINITIS9Si	Si
5	Femenino	39	2020-02-07	9	020507022020	ESCALA RINITIS9	5	ESCALA RINITIS	9	Interfieren en sus actividades laborales o escolares	SI	ESCALA RINITIS10SI	Si
5	Femenino	39	2020-02-07	9	020507022020	ESCALA RINITIS10	5	ESCALA RINITIS	10	Le afectan su vida, lo incapacitan	No	ESCALA RINITIS11No	No
5	Femenino	39	2020-02-07	9	020507022020	ESCALA RINITIS12	5	ESCALA RINITIS	12	Fueron fáciles las preguntas?	1	ESCALA RINITIS121	Si
5	Femenino	39	2020-02-07	9	020507022020	MEDICACION1	6	MEDICACION	1	La Medicación Aumento o disminuyo?	1	MEDICACION11	Aumento
5	Femenino	39	2020-02-07	9	020507022020	CLASIFICACION DE LA RINITIS1	7	CLASIFICACION DE LA RINITIS	1	Clasificacion de la Rinitis	2	CLASIFICACION DE LA RINITIS12	Moderada a Severa
6	Femenino	21	2020-02-10	7	020610022020	CARAT1	1	CARAT	1	Congestión Nasal?	3	CARAT1 a 93	Nunca
6	Femenino	21	2020-02-10	7	020610022020	CARAT2	1	CARAT	2	Estornudos?	2	CARAT1 a 92	Hasta uno o dos días a la semana
6	Femenino	21	2020-02-10	7	020610022020	CARAT3	1	CARAT	3	Rasquiña en la nariz?	1	CARAT1 a 91	Mas de dos días a la semana
6	Femenino	21	2020-02-10	7	020610022020	CARAT4	1	CARAT	4	Salida de moco por la nariz?	2	CARAT1 a 92	Hasta uno o dos días a la semana
6	Femenino	21	2020-02-10	7	020610022020	CARAT5	1	CARAT	5	Falta de aire/ahogo?	3	CARAT1 a 93	Nunca
6	Femenino	21	2020-02-10	7	020610022020	CARAT6	1	CARAT	6	Silbidos en el pecho?	3	CARAT1 a 93	Nunca
6	Femenino	21	2020-02-10	7	020610022020	CARAT7	1	CARAT	7	Presión en el pecho durante un esfuerzo Físico?	3	CARAT1 a 93	Nunca
6	Femenino	21	2020-02-10	7	020610022020	CARAT8	1	CARAT	8	Cansancio/Dificultad en realizar sus actividades diarias?	3	CARAT1 a 93	Nunca
6	Femenino	21	2020-02-10	7	020610022020	CARAT9	1	CARAT	9	Se despierta por la noche?	3	CARAT1 a 93	Nunca
6	Femenino	21	2020-02-10	7	020610022020	CARAT10	1	CARAT	10	Aumentar el uso de sus medicamentos?	3	CARAT103	No estoy tomando medicamentos
6	Femenino	21	2020-02-10	7	020610022020	CARAT11	1	CARAT	11	Fueron fáciles las preguntas?	1	CARAT111	Si
6	Femenino	21	2020-02-10	7	020610022020	ACQ51	2	ACQ5	1	Durante la ultima semana con que frecuencia se despertó por la noche debido al asma?	0	ACQ510	Nunca
6	Femenino	21	2020-02-10	7	020610022020	ACQ52	2	ACQ5	2	Durante la ultima semana como fueron de graves los síntomas de asma que tuvo al despertarse por la mañana?	0	ACQ520	No tuvo síntomas
6	Femenino	21	2020-02-10	7	020610022020	ACQ53	2	ACQ5	3	Durante la ultima semana hasta que punto el asma le limito sus actividades?	0	ACQ530	Nada limitado
6	Femenino	21	2020-02-10	7	020610022020	ACQ54	2	ACQ5	4	Durante la ultima semana hasta que punto noto que le hacia falta el aire debido al asma?	0	ACQ540	Nada en absoluto
6	Femenino	21	2020-02-10	7	020610022020	ACQ55	2	ACQ5	5	Durante la ultima semana cuanto tiempo tuvo silbidos o pitidos en el pecho?	0	ACQ550	Nunca
6	Femenino	21	2020-02-10	7	020610022020	ACQ56	2	ACQ5	6	Fueron fáciles las preguntas?	1	ACQ561	Si
6	Femenino	21	2020-02-10	7	020610022020	EAV1	3	EAV	1	Los síntomas de la rinitis alérgica en forma global	12	EAV112	12
6	Femenino	21	2020-02-10	7	020610022020	EAV2	3	EAV	2	Obstrucción nasal	3	EAV23	3
6	Femenino	21	2020-02-10	7	020610022020	EAV3	3	EAV	3	Estornudos a repetición	33	EAV333	33
6	Femenino	21	2020-02-10	7	020610022020	EAV4	3	EAV	4	Rasquiña nasal	17	EAV417	17
6	Femenino	21	2020-02-10	7	020610022020	EAV5	3	EAV	5	Presencia de secreción o moco como agua	3	EAV53	3
6	Femenino	21	2020-02-10	7	020610022020	EAV6	3	EAV	6	Sensación de falta de aire	6	EAV66	0
6	Femenino	21	2020-02-10	7	020610022020	EAV7	3	EAV	7	Los síntomas de asma es forma global	4	EAV74	4
6	Femenino	21	2020-02-10	7	020610022020	EAV8	3	EAV	8	Silbidos en el pecho?	8	EAV88	0
6	Femenino	21	2020-02-10	7	020610022020	EAV9	3	EAV	9	Sensación de opresión en el pecho durante un esfuerzo físico	5	EAV95	5
6	Femenino	21	2020-02-10	7	020610022020	EAV10	3	EAV	10	Cansancio o dificultad para realizar las actividades diarias	1	EAV101	1
6	Femenino	21	2020-02-10	7	020610022020	EAV11	3	EAV	11	Se despierta durante la noche	2	EAV112	2
6	Femenino	21	2020-02-10	7	020610022020	EAV12	3	EAV	12	Fueron fáciles las preguntas?	1	EAV121	Si
6	Femenino	21	2020-02-10	7	020610022020	ESCALA CAMBIO 1	4	ESCALA CAMBIO	1	Ha mejorado o empeorado sus síntomas	6	ESCALA CAMBIO 16	Muchísimo mejor
6	Femenino	21	2020-02-10	7	020610022020	ESCALA CAMBIO 2	4	ESCALA CAMBIO	2	Fueron fáciles las preguntas?	1	ESCALA CAMBIO 21	Si
6	Femenino	21	2020-02-10	7	020610022020	ESCALA RINITIS1	5	ESCALA RINITIS	1	Obstrucción nasal	No	ESCALA RINITIS2No	No
6	Femenino	21	2020-02-10	7	020610022020	ESCALA RINITIS2	5	ESCALA RINITIS	2	Estornudos a repetición	si	ESCALA RINITIS3si	Si
6	Femenino	21	2020-02-10	7	020610022020	ESCALA RINITIS3	5	ESCALA RINITIS	3	Rasquiña en la nariz	si	ESCALA RINITIS4si	Si
6	Femenino	21	2020-02-10	7	020610022020	ESCALA RINITIS4	5	ESCALA RINITIS	4	Secreción o moco como agua	No	ESCALA RINITIS5No	No
6	Femenino	21	2020-02-10	7	020610022020	ESCALA RINITIS5	5	ESCALA RINITIS	5	Mas de 4 días a la semana	No	ESCALA RINITIS6No	No
6	Femenino	21	2020-02-10	7	020610022020	ESCALA RINITIS6	5	ESCALA RINITIS	6	Mas de 4 semanas seguidas	No	ESCALA RINITIS7No	No
6	Femenino	21	2020-02-10	7	020610022020	ESCALA RINITIS7	5	ESCALA RINITIS	7	Le alteran el sueno	No	ESCALA RINITIS8No	No
6	Femenino	21	2020-02-10	7	020610022020	ESCALA RINITIS8	5	ESCALA RINITIS	8	Le afecta la realización de sus actividades diarias/ deportivas	No	ESCALA RINITIS9No	No
6	Femenino	21	2020-02-10	7	020610022020	ESCALA RINITIS9	5	ESCALA RINITIS	9	Interfieren en sus actividades laborales o escolares	No	ESCALA RINITIS10No	No
6	Femenino	21	2020-02-10	7	020610022020	ESCALA RINITIS10	5	ESCALA RINITIS	10	Le afectan su vida, lo incapacitan	No	ESCALA RINITIS11No	No
6	Femenino	21	2020-02-10	7	020610022020	ESCALA RINITIS12	5	ESCALA RINITIS	12	Fueron fáciles las preguntas?	1	ESCALA RINITIS121	Si
6	Femenino	21	2020-02-10	7	020610022020	MEDICACION1	6	MEDICACION	1	La Medicación Aumento o disminuyo?	3	MEDICACION13	Se mantuvo
6	Femenino	21	2020-02-10	7	020610022020	CLASIFICACION DE LA RINITIS1	7	CLASIFICACION DE LA RINITIS	1	Clasificacion de la Rinitis	1	CLASIFICACION DE LA RINITIS11	Leve
7	Femenino	47	2020-02-10	7	010710022020	CARAT1	1	CARAT	1	Congestión Nasal?	0	CARAT1 a 90	Casi o todos los días
7	Femenino	47	2020-02-10	7	010710022020	CARAT2	1	CARAT	2	Estornudos?	2	CARAT1 a 92	Hasta uno o dos días a la semana
7	Femenino	47	2020-02-10	7	010710022020	CARAT3	1	CARAT	3	Rasquiña en la nariz?	3	CARAT1 a 93	Nunca
7	Femenino	47	2020-02-10	7	010710022020	CARAT4	1	CARAT	4	Salida de moco por la nariz?	0	CARAT1 a 90	Casi o todos los días
7	Femenino	47	2020-02-10	7	010710022020	CARAT5	1	CARAT	5	Falta de aire/ahogo?	0	CARAT1 a 90	Casi o todos los días
7	Femenino	47	2020-02-10	7	010710022020	CARAT6	1	CARAT	6	Silbidos en el pecho?	0	CARAT1 a 90	Casi o todos los días
7	Femenino	47	2020-02-10	7	010710022020	CARAT7	1	CARAT	7	Presión en el pecho durante un esfuerzo Físico?	3	CARAT1 a 93	Nunca
7	Femenino	47	2020-02-10	7	010710022020	CARAT8	1	CARAT	8	Cansancio/Dificultad en realizar sus actividades diarias?	1	CARAT1 a 91	Mas de dos días a la semana
7	Femenino	47	2020-02-10	7	010710022020	CARAT9	1	CARAT	9	Se despierta por la noche?	2	CARAT1 a 92	Hasta uno o dos días a la semana
7	Femenino	47	2020-02-10	7	010710022020	CARAT10	1	CARAT	10	Aumentar el uso de sus medicamentos?	0	CARAT100	7 o mas días
7	Femenino	47	2020-02-10	7	010710022020	CARAT11	1	CARAT	11	Fueron fáciles las preguntas?	1	CARAT111	Si
7	Femenino	47	2020-02-10	7	010710022020	ACQ51	2	ACQ5	1	Durante la ultima semana con que frecuencia se despertó por la noche debido al asma?	2	ACQ512	Unas Pocas Veces
7	Femenino	47	2020-02-10	7	010710022020	ACQ52	2	ACQ5	2	Durante la ultima semana como fueron de graves los síntomas de asma que tuvo al despertarse por la mañana?	2	ACQ522	Síntomas ligeros
7	Femenino	47	2020-02-10	7	010710022020	ACQ53	2	ACQ5	3	Durante la ultima semana hasta que punto el asma le limito sus actividades?	1	ACQ531	Muy poco limitado
7	Femenino	47	2020-02-10	7	010710022020	ACQ54	2	ACQ5	4	Durante la ultima semana hasta que punto noto que le hacia falta el aire debido al asma?	4	ACQ544	Bastante
7	Femenino	47	2020-02-10	7	010710022020	ACQ55	2	ACQ5	5	Durante la ultima semana cuanto tiempo tuvo silbidos o pitidos en el pecho?	2	ACQ552	Poco tiempo
7	Femenino	47	2020-02-10	7	010710022020	ACQ56	2	ACQ5	6	Fueron fáciles las preguntas?	1	ACQ561	Si
7	Femenino	47	2020-02-10	7	010710022020	EAV1	3	EAV	1	Los síntomas de la rinitis alérgica en forma global	40	EAV140	40
7	Femenino	47	2020-02-10	7	010710022020	EAV2	3	EAV	2	Obstrucción nasal	39	EAV239	39
7	Femenino	47	2020-02-10	7	010710022020	EAV3	3	EAV	3	Estornudos a repetición	23	EAV323	23
7	Femenino	47	2020-02-10	7	010710022020	EAV4	3	EAV	4	Rasquiña nasal	14	EAV414	14
7	Femenino	47	2020-02-10	7	010710022020	EAV5	3	EAV	5	Presencia de secreción o moco como agua	50	EAV550	50
7	Femenino	47	2020-02-10	7	010710022020	EAV6	3	EAV	6	Sensación de falta de aire	54	EAV654	54
7	Femenino	47	2020-02-10	7	010710022020	EAV7	3	EAV	7	Los síntomas de asma es forma global	72	EAV772	72
7	Femenino	47	2020-02-10	7	010710022020	EAV8	3	EAV	8	Silbidos en el pecho?	15	EAV815	15
7	Femenino	47	2020-02-10	7	010710022020	EAV9	3	EAV	9	Sensación de opresión en el pecho durante un esfuerzo físico	48	EAV948	48
7	Femenino	47	2020-02-10	7	010710022020	EAV10	3	EAV	10	Cansancio o dificultad para realizar las actividades diarias	47	EAV1047	47
7	Femenino	47	2020-02-10	7	010710022020	EAV11	3	EAV	11	Se despierta durante la noche	49	EAV1149	49
7	Femenino	47	2020-02-10	7	010710022020	EAV12	3	EAV	12	Fueron fáciles las preguntas?	1	EAV121	Si
7	Femenino	47	2020-02-10	7	010710022020	ESCALA CAMBIO 1	4	ESCALA CAMBIO	1	Ha mejorado o empeorado sus síntomas	-3	ESCALA CAMBIO 1-3	Algo peor
7	Femenino	47	2020-02-10	7	010710022020	ESCALA CAMBIO 2	4	ESCALA CAMBIO	2	Fueron fáciles las preguntas?	1	ESCALA CAMBIO 21	Si
7	Femenino	47	2020-02-10	7	010710022020	ESCALA RINITIS1	5	ESCALA RINITIS	1	Obstrucción nasal	si	ESCALA RINITIS2si	Si
7	Femenino	47	2020-02-10	7	010710022020	ESCALA RINITIS2	5	ESCALA RINITIS	2	Estornudos a repetición	si	ESCALA RINITIS3si	Si
7	Femenino	47	2020-02-10	7	010710022020	ESCALA RINITIS3	5	ESCALA RINITIS	3	Rasquiña en la nariz	si	ESCALA RINITIS4si	Si
7	Femenino	47	2020-02-10	7	010710022020	ESCALA RINITIS4	5	ESCALA RINITIS	4	Secreción o moco como agua	si	ESCALA RINITIS5si	Si
7	Femenino	47	2020-02-10	7	010710022020	ESCALA RINITIS5	5	ESCALA RINITIS	5	Mas de 4 días a la semana	si	ESCALA RINITIS6si	Si
7	Femenino	47	2020-02-10	7	010710022020	ESCALA RINITIS6	5	ESCALA RINITIS	6	Mas de 4 semanas seguidas	si	ESCALA RINITIS7si	Si
7	Femenino	47	2020-02-10	7	010710022020	ESCALA RINITIS7	5	ESCALA RINITIS	7	Le alteran el sueno	si	ESCALA RINITIS8si	Si
7	Femenino	47	2020-02-10	7	010710022020	ESCALA RINITIS8	5	ESCALA RINITIS	8	Le afecta la realización de sus actividades diarias/ deportivas	Si	ESCALA RINITIS9Si	Si
7	Femenino	47	2020-02-10	7	010710022020	ESCALA RINITIS9	5	ESCALA RINITIS	9	Interfieren en sus actividades laborales o escolares	si	ESCALA RINITIS10si	Si
7	Femenino	47	2020-02-10	7	010710022020	ESCALA RINITIS10	5	ESCALA RINITIS	10	Le afectan su vida, lo incapacitan	No	ESCALA RINITIS11No	No
7	Femenino	47	2020-02-10	7	010710022020	ESCALA RINITIS12	5	ESCALA RINITIS	12	Fueron fáciles las preguntas?	1	ESCALA RINITIS121	Si
7	Femenino	47	2020-02-10	7	010710022020	MEDICACION1	6	MEDICACION	1	La Medicación Aumento o disminuyo?	1	MEDICACION11	Aumento
7	Femenino	47	2020-02-10	7	010710022020	CLASIFICACION DE LA RINITIS1	7	CLASIFICACION DE LA RINITIS	1	Clasificacion de la Rinitis	2	CLASIFICACION DE LA RINITIS12	Moderada a Severa
8	Femenino	42	2020-02-10	10	020810022020	CARAT1	1	CARAT	1	Congestión Nasal?	0	CARAT1 a 90	Casi o todos los días
8	Femenino	42	2020-02-10	10	020810022020	CARAT2	1	CARAT	2	Estornudos?	1	CARAT1 a 91	Mas de dos días a la semana
8	Femenino	42	2020-02-10	10	020810022020	CARAT3	1	CARAT	3	Rasquiña en la nariz?	2	CARAT1 a 92	Hasta uno o dos días a la semana
8	Femenino	42	2020-02-10	10	020810022020	CARAT4	1	CARAT	4	Salida de moco por la nariz?	1	CARAT1 a 91	Mas de dos días a la semana
8	Femenino	42	2020-02-10	10	020810022020	CARAT5	1	CARAT	5	Falta de aire/ahogo?	3	CARAT1 a 93	Nunca
8	Femenino	42	2020-02-10	10	020810022020	CARAT6	1	CARAT	6	Silbidos en el pecho?	3	CARAT1 a 93	Nunca
8	Femenino	42	2020-02-10	10	020810022020	CARAT7	1	CARAT	7	Presión en el pecho durante un esfuerzo Físico?	3	CARAT1 a 93	Nunca
8	Femenino	42	2020-02-10	10	020810022020	CARAT8	1	CARAT	8	Cansancio/Dificultad en realizar sus actividades diarias?	3	CARAT1 a 93	Nunca
8	Femenino	42	2020-02-10	10	020810022020	CARAT9	1	CARAT	9	Se despierta por la noche?	3	CARAT1 a 93	Nunca
8	Femenino	42	2020-02-10	10	020810022020	CARAT10	1	CARAT	10	Aumentar el uso de sus medicamentos?	2	CARAT102	Nunca
8	Femenino	42	2020-02-10	10	020810022020	CARAT11	1	CARAT	11	Fueron fáciles las preguntas?	1	CARAT111	Si
8	Femenino	42	2020-02-10	10	020810022020	ACQ51	2	ACQ5	1	Durante la ultima semana con que frecuencia se despertó por la noche debido al asma?	0	ACQ510	Nunca
8	Femenino	42	2020-02-10	10	020810022020	ACQ52	2	ACQ5	2	Durante la ultima semana como fueron de graves los síntomas de asma que tuvo al despertarse por la mañana?	0	ACQ520	No tuvo síntomas
8	Femenino	42	2020-02-10	10	020810022020	ACQ53	2	ACQ5	3	Durante la ultima semana hasta que punto el asma le limito sus actividades?	0	ACQ530	Nada limitado
8	Femenino	42	2020-02-10	10	020810022020	ACQ54	2	ACQ5	4	Durante la ultima semana hasta que punto noto que le hacia falta el aire debido al asma?	0	ACQ540	Nada en absoluto
8	Femenino	42	2020-02-10	10	020810022020	ACQ55	2	ACQ5	5	Durante la ultima semana cuanto tiempo tuvo silbidos o pitidos en el pecho?	0	ACQ550	Nunca
8	Femenino	42	2020-02-10	10	020810022020	ACQ56	2	ACQ5	6	Fueron fáciles las preguntas?	1	ACQ561	Si
8	Femenino	42	2020-02-10	10	020810022020	EAV1	3	EAV	1	Los síntomas de la rinitis alérgica en forma global	54	EAV154	54
8	Femenino	42	2020-02-10	10	020810022020	EAV2	3	EAV	2	Obstrucción nasal	41	EAV241	41
8	Femenino	42	2020-02-10	10	020810022020	EAV3	3	EAV	3	Estornudos a repetición	22	EAV322	22
8	Femenino	42	2020-02-10	10	020810022020	EAV4	3	EAV	4	Rasquiña nasal	10	EAV410	10
8	Femenino	42	2020-02-10	10	020810022020	EAV5	3	EAV	5	Presencia de secreción o moco como agua	41	EAV541	41
8	Femenino	42	2020-02-10	10	020810022020	EAV6	3	EAV	6	Sensación de falta de aire	2	EAV62	2
8	Femenino	42	2020-02-10	10	020810022020	EAV7	3	EAV	7	Los síntomas de asma es forma global	3	EAV73	3
8	Femenino	42	2020-02-10	10	020810022020	EAV8	3	EAV	8	Silbidos en el pecho?	4	EAV84	4
8	Femenino	42	2020-02-10	10	020810022020	EAV9	3	EAV	9	Sensación de opresión en el pecho durante un esfuerzo físico	6	EAV96	6
8	Femenino	42	2020-02-10	10	020810022020	EAV10	3	EAV	10	Cansancio o dificultad para realizar las actividades diarias	4	EAV104	4
8	Femenino	42	2020-02-10	10	020810022020	EAV11	3	EAV	11	Se despierta durante la noche	2	EAV112	2
8	Femenino	42	2020-02-10	10	020810022020	EAV12	3	EAV	12	Fueron fáciles las preguntas?	1	EAV121	Si
8	Femenino	42	2020-02-10	10	020810022020	ESCALA CAMBIO 1	4	ESCALA CAMBIO	1	Ha mejorado o empeorado sus síntomas	5	ESCALA CAMBIO 15	Bastante mejor
8	Femenino	42	2020-02-10	10	020810022020	ESCALA CAMBIO 2	4	ESCALA CAMBIO	2	Fueron fáciles las preguntas?	1	ESCALA CAMBIO 21	Si
8	Femenino	42	2020-02-10	10	020810022020	ESCALA RINITIS1	5	ESCALA RINITIS	1	Obstrucción nasal	SI	ESCALA RINITIS2SI	Si
8	Femenino	42	2020-02-10	10	020810022020	ESCALA RINITIS2	5	ESCALA RINITIS	2	Estornudos a repetición	SI	ESCALA RINITIS3SI	Si
8	Femenino	42	2020-02-10	10	020810022020	ESCALA RINITIS3	5	ESCALA RINITIS	3	Rasquiña en la nariz	SI	ESCALA RINITIS4SI	Si
8	Femenino	42	2020-02-10	10	020810022020	ESCALA RINITIS4	5	ESCALA RINITIS	4	Secreción o moco como agua	SI	ESCALA RINITIS5SI	Si
8	Femenino	42	2020-02-10	10	020810022020	ESCALA RINITIS5	5	ESCALA RINITIS	5	Mas de 4 días a la semana	No	ESCALA RINITIS6No	No
8	Femenino	42	2020-02-10	10	020810022020	ESCALA RINITIS6	5	ESCALA RINITIS	6	Mas de 4 semanas seguidas	No	ESCALA RINITIS7No	No
8	Femenino	42	2020-02-10	10	020810022020	ESCALA RINITIS7	5	ESCALA RINITIS	7	Le alteran el sueno	No	ESCALA RINITIS8No	No
8	Femenino	42	2020-02-10	10	020810022020	ESCALA RINITIS8	5	ESCALA RINITIS	8	Le afecta la realización de sus actividades diarias/ deportivas	No	ESCALA RINITIS9No	No
8	Femenino	42	2020-02-10	10	020810022020	ESCALA RINITIS9	5	ESCALA RINITIS	9	Interfieren en sus actividades laborales o escolares	No	ESCALA RINITIS10No	No
8	Femenino	42	2020-02-10	10	020810022020	ESCALA RINITIS10	5	ESCALA RINITIS	10	Le afectan su vida, lo incapacitan	No	ESCALA RINITIS11No	No
8	Femenino	42	2020-02-10	10	020810022020	ESCALA RINITIS12	5	ESCALA RINITIS	12	Fueron fáciles las preguntas?	1	ESCALA RINITIS121	Si
8	Femenino	42	2020-02-10	10	020810022020	MEDICACION1	6	MEDICACION	1	La Medicación Aumento o disminuyo?	2	MEDICACION12	Disminuyo
8	Femenino	42	2020-02-10	10	020810022020	CLASIFICACION DE LA RINITIS1	7	CLASIFICACION DE LA RINITIS	1	Clasificacion de la Rinitis	2	CLASIFICACION DE LA RINITIS12	Moderada a Severa
9	Femenino	45	2020-02-10	8	020910022020	CARAT1	1	CARAT	1	Congestión Nasal?	0	CARAT1 a 90	Casi o todos los días
9	Femenino	45	2020-02-10	8	020910022020	CARAT2	1	CARAT	2	Estornudos?	0	CARAT1 a 90	Casi o todos los días
9	Femenino	45	2020-02-10	8	020910022020	CARAT3	1	CARAT	3	Rasquiña en la nariz?	0	CARAT1 a 90	Casi o todos los días
9	Femenino	45	2020-02-10	8	020910022020	CARAT4	1	CARAT	4	Salida de moco por la nariz?	0	CARAT1 a 90	Casi o todos los días
9	Femenino	45	2020-02-10	8	020910022020	CARAT5	1	CARAT	5	Falta de aire/ahogo?	2	CARAT1 a 92	Hasta uno o dos días a la semana
9	Femenino	45	2020-02-10	8	020910022020	CARAT6	1	CARAT	6	Silbidos en el pecho?	3	CARAT1 a 93	Nunca
9	Femenino	45	2020-02-10	8	020910022020	CARAT7	1	CARAT	7	Presión en el pecho durante un esfuerzo Físico?	2	CARAT1 a 92	Hasta uno o dos días a la semana
9	Femenino	45	2020-02-10	8	020910022020	CARAT8	1	CARAT	8	Cansancio/Dificultad en realizar sus actividades diarias?	2	CARAT1 a 92	Hasta uno o dos días a la semana
9	Femenino	45	2020-02-10	8	020910022020	CARAT9	1	CARAT	9	Se despierta por la noche?	3	CARAT1 a 93	Nunca
9	Femenino	45	2020-02-10	8	020910022020	CARAT10	1	CARAT	10	Aumentar el uso de sus medicamentos?	2	CARAT102	Nunca
9	Femenino	45	2020-02-10	8	020910022020	CARAT11	1	CARAT	11	Fueron fáciles las preguntas?	1	CARAT111	Si
9	Femenino	45	2020-02-10	8	020910022020	ACQ51	2	ACQ5	1	Durante la ultima semana con que frecuencia se despertó por la noche debido al asma?	2	ACQ512	Unas Pocas Veces
9	Femenino	45	2020-02-10	8	020910022020	ACQ52	2	ACQ5	2	Durante la ultima semana como fueron de graves los síntomas de asma que tuvo al despertarse por la mañana?	3	ACQ523	Síntomas moderados
9	Femenino	45	2020-02-10	8	020910022020	ACQ53	2	ACQ5	3	Durante la ultima semana hasta que punto el asma le limito sus actividades?	3	ACQ533	Moderadamente limitado
9	Femenino	45	2020-02-10	8	020910022020	ACQ54	2	ACQ5	4	Durante la ultima semana hasta que punto noto que le hacia falta el aire debido al asma?	1	ACQ541	Muy poco
9	Femenino	45	2020-02-10	8	020910022020	ACQ55	2	ACQ5	5	Durante la ultima semana cuanto tiempo tuvo silbidos o pitidos en el pecho?	0	ACQ550	Nunca
9	Femenino	45	2020-02-10	8	020910022020	ACQ56	2	ACQ5	6	Fueron fáciles las preguntas?	1	ACQ561	Si
9	Femenino	45	2020-02-10	8	020910022020	EAV1	3	EAV	1	Los síntomas de la rinitis alérgica en forma global	59	EAV159	59
9	Femenino	45	2020-02-10	8	020910022020	EAV2	3	EAV	2	Obstrucción nasal	87	EAV287	87
9	Femenino	45	2020-02-10	8	020910022020	EAV3	3	EAV	3	Estornudos a repetición	94	EAV394	94
9	Femenino	45	2020-02-10	8	020910022020	EAV4	3	EAV	4	Rasquiña nasal	97	EAV497	97
9	Femenino	45	2020-02-10	8	020910022020	EAV5	3	EAV	5	Presencia de secreción o moco como agua	97	EAV597	97
9	Femenino	45	2020-02-10	8	020910022020	EAV6	3	EAV	6	Sensación de falta de aire	5	EAV65	5
9	Femenino	45	2020-02-10	8	020910022020	EAV7	3	EAV	7	Los síntomas de asma es forma global	9	EAV79	9
9	Femenino	45	2020-02-10	8	020910022020	EAV8	3	EAV	8	Silbidos en el pecho?	8	EAV88	0
9	Femenino	45	2020-02-10	8	020910022020	EAV9	3	EAV	9	Sensación de opresión en el pecho durante un esfuerzo físico	97	EAV997	97
9	Femenino	45	2020-02-10	8	020910022020	EAV10	3	EAV	10	Cansancio o dificultad para realizar las actividades diarias	85	EAV1085	85
9	Femenino	45	2020-02-10	8	020910022020	EAV11	3	EAV	11	Se despierta durante la noche	3	EAV113	3
9	Femenino	45	2020-02-10	8	020910022020	EAV12	3	EAV	12	Fueron fáciles las preguntas?	1	EAV121	Si
9	Femenino	45	2020-02-10	8	020910022020	ESCALA CAMBIO 1	4	ESCALA CAMBIO	1	Ha mejorado o empeorado sus síntomas	3	ESCALA CAMBIO 13	Algo mejor
9	Femenino	45	2020-02-10	8	020910022020	ESCALA CAMBIO 2	4	ESCALA CAMBIO	2	Fueron fáciles las preguntas?	1	ESCALA CAMBIO 21	Si
9	Femenino	45	2020-02-10	8	020910022020	ESCALA RINITIS1	5	ESCALA RINITIS	1	Obstrucción nasal	si	ESCALA RINITIS2si	Si
9	Femenino	45	2020-02-10	8	020910022020	ESCALA RINITIS2	5	ESCALA RINITIS	2	Estornudos a repetición	si	ESCALA RINITIS3si	Si
9	Femenino	45	2020-02-10	8	020910022020	ESCALA RINITIS3	5	ESCALA RINITIS	3	Rasquiña en la nariz	si	ESCALA RINITIS4si	Si
9	Femenino	45	2020-02-10	8	020910022020	ESCALA RINITIS4	5	ESCALA RINITIS	4	Secreción o moco como agua	si	ESCALA RINITIS5si	Si
9	Femenino	45	2020-02-10	8	020910022020	ESCALA RINITIS5	5	ESCALA RINITIS	5	Mas de 4 días a la semana	si	ESCALA RINITIS6si	Si
9	Femenino	45	2020-02-10	8	020910022020	ESCALA RINITIS6	5	ESCALA RINITIS	6	Mas de 4 semanas seguidas	si	ESCALA RINITIS7si	Si
9	Femenino	45	2020-02-10	8	020910022020	ESCALA RINITIS7	5	ESCALA RINITIS	7	Le alteran el sueno	No	ESCALA RINITIS8No	No
9	Femenino	45	2020-02-10	8	020910022020	ESCALA RINITIS8	5	ESCALA RINITIS	8	Le afecta la realización de sus actividades diarias/ deportivas	Si	ESCALA RINITIS9Si	Si
9	Femenino	45	2020-02-10	8	020910022020	ESCALA RINITIS9	5	ESCALA RINITIS	9	Interfieren en sus actividades laborales o escolares	si	ESCALA RINITIS10si	Si
9	Femenino	45	2020-02-10	8	020910022020	ESCALA RINITIS10	5	ESCALA RINITIS	10	Le afectan su vida, lo incapacitan	No	ESCALA RINITIS11No	No
9	Femenino	45	2020-02-10	8	020910022020	ESCALA RINITIS12	5	ESCALA RINITIS	12	Fueron fáciles las preguntas?	1	ESCALA RINITIS121	Si
9	Femenino	45	2020-02-10	8	020910022020	MEDICACION1	6	MEDICACION	1	La Medicación Aumento o disminuyo?	3	MEDICACION13	Se mantuvo
9	Femenino	45	2020-02-10	8	020910022020	CLASIFICACION DE LA RINITIS1	7	CLASIFICACION DE LA RINITIS	1	Clasificacion de la Rinitis	2	CLASIFICACION DE LA RINITIS12	Moderada a Severa
10	Masculino	32	2020-02-10	3	011010022020	CARAT1	1	CARAT	1	Congestión Nasal?	1	CARAT1 a 91	Mas de dos días a la semana
10	Masculino	32	2020-02-10	3	011010022020	CARAT2	1	CARAT	2	Estornudos?	2	CARAT1 a 92	Hasta uno o dos días a la semana
10	Masculino	32	2020-02-10	3	011010022020	CARAT3	1	CARAT	3	Rasquiña en la nariz?	1	CARAT1 a 91	Mas de dos días a la semana
10	Masculino	32	2020-02-10	3	011010022020	CARAT4	1	CARAT	4	Salida de moco por la nariz?	2	CARAT1 a 92	Hasta uno o dos días a la semana
10	Masculino	32	2020-02-10	3	011010022020	CARAT5	1	CARAT	5	Falta de aire/ahogo?	1	CARAT1 a 91	Mas de dos días a la semana
10	Masculino	32	2020-02-10	3	011010022020	CARAT6	1	CARAT	6	Silbidos en el pecho?	2	CARAT1 a 92	Hasta uno o dos días a la semana
10	Masculino	32	2020-02-10	3	011010022020	CARAT7	1	CARAT	7	Presión en el pecho durante un esfuerzo Físico?	2	CARAT1 a 92	Hasta uno o dos días a la semana
10	Masculino	32	2020-02-10	3	011010022020	CARAT8	1	CARAT	8	Cansancio/Dificultad en realizar sus actividades diarias?	1	CARAT1 a 91	Mas de dos días a la semana
10	Masculino	32	2020-02-10	3	011010022020	CARAT9	1	CARAT	9	Se despierta por la noche?	2	CARAT1 a 92	Hasta uno o dos días a la semana
10	Masculino	32	2020-02-10	3	011010022020	CARAT10	1	CARAT	10	Aumentar el uso de sus medicamentos?	1	CARAT101	Menos de 7 días
10	Masculino	32	2020-02-10	3	011010022020	CARAT11	1	CARAT	11	Fueron fáciles las preguntas?	1	CARAT111	Si
10	Masculino	32	2020-02-10	3	011010022020	ACQ51	2	ACQ5	1	Durante la ultima semana con que frecuencia se despertó por la noche debido al asma?	2	ACQ512	Unas Pocas Veces
10	Masculino	32	2020-02-10	3	011010022020	ACQ52	2	ACQ5	2	Durante la ultima semana como fueron de graves los síntomas de asma que tuvo al despertarse por la mañana?	2	ACQ522	Síntomas ligeros
10	Masculino	32	2020-02-10	3	011010022020	ACQ53	2	ACQ5	3	Durante la ultima semana hasta que punto el asma le limito sus actividades?	3	ACQ533	Moderadamente limitado
10	Masculino	32	2020-02-10	3	011010022020	ACQ54	2	ACQ5	4	Durante la ultima semana hasta que punto noto que le hacia falta el aire debido al asma?	2	ACQ542	Un poco
10	Masculino	32	2020-02-10	3	011010022020	ACQ55	2	ACQ5	5	Durante la ultima semana cuanto tiempo tuvo silbidos o pitidos en el pecho?	1	ACQ551	Casi nunca
10	Masculino	32	2020-02-10	3	011010022020	ACQ56	2	ACQ5	6	Fueron fáciles las preguntas?	1	ACQ561	Si
10	Masculino	32	2020-02-10	3	011010022020	EAV1	3	EAV	1	Los síntomas de la rinitis alérgica en forma global	70	EAV170	70
10	Masculino	32	2020-02-10	3	011010022020	EAV2	3	EAV	2	Obstrucción nasal	70	EAV270	70
10	Masculino	32	2020-02-10	3	011010022020	EAV3	3	EAV	3	Estornudos a repetición	30	EAV330	30
10	Masculino	32	2020-02-10	3	011010022020	EAV4	3	EAV	4	Rasquiña nasal	40	EAV440	40
10	Masculino	32	2020-02-10	3	011010022020	EAV5	3	EAV	5	Presencia de secreción o moco como agua	30	EAV530	30
10	Masculino	32	2020-02-10	3	011010022020	EAV6	3	EAV	6	Sensación de falta de aire	70	EAV670	70
10	Masculino	32	2020-02-10	3	011010022020	EAV7	3	EAV	7	Los síntomas de asma es forma global	70	EAV770	70
10	Masculino	32	2020-02-10	3	011010022020	EAV8	3	EAV	8	Silbidos en el pecho?	30	EAV830	30
10	Masculino	32	2020-02-10	3	011010022020	EAV9	3	EAV	9	Sensación de opresión en el pecho durante un esfuerzo físico	40	EAV940	40
10	Masculino	32	2020-02-10	3	011010022020	EAV10	3	EAV	10	Cansancio o dificultad para realizar las actividades diarias	60	EAV1060	60
10	Masculino	32	2020-02-10	3	011010022020	EAV11	3	EAV	11	Se despierta durante la noche	30	EAV1130	30
10	Masculino	32	2020-02-10	3	011010022020	EAV12	3	EAV	12	Fueron fáciles las preguntas?	1	EAV121	Si
10	Masculino	32	2020-02-10	3	011010022020	ESCALA CAMBIO 1	4	ESCALA CAMBIO	1	Ha mejorado o empeorado sus síntomas	7	ESCALA CAMBIO 17	Extremadamente mejor
10	Masculino	32	2020-02-10	3	011010022020	ESCALA CAMBIO 2	4	ESCALA CAMBIO	2	Fueron fáciles las preguntas?	1	ESCALA CAMBIO 21	Si
10	Masculino	32	2020-02-10	3	011010022020	ESCALA RINITIS1	5	ESCALA RINITIS	1	Obstrucción nasal	si	ESCALA RINITIS2si	Si
10	Masculino	32	2020-02-10	3	011010022020	ESCALA RINITIS2	5	ESCALA RINITIS	2	Estornudos a repetición	si	ESCALA RINITIS3si	Si
10	Masculino	32	2020-02-10	3	011010022020	ESCALA RINITIS3	5	ESCALA RINITIS	3	Rasquiña en la nariz	si	ESCALA RINITIS4si	Si
10	Masculino	32	2020-02-10	3	011010022020	ESCALA RINITIS4	5	ESCALA RINITIS	4	Secreción o moco como agua	si	ESCALA RINITIS5si	Si
10	Masculino	32	2020-02-10	3	011010022020	ESCALA RINITIS5	5	ESCALA RINITIS	5	Mas de 4 días a la semana	si	ESCALA RINITIS6si	Si
10	Masculino	32	2020-02-10	3	011010022020	ESCALA RINITIS6	5	ESCALA RINITIS	6	Mas de 4 semanas seguidas	si	ESCALA RINITIS7si	Si
10	Masculino	32	2020-02-10	3	011010022020	ESCALA RINITIS7	5	ESCALA RINITIS	7	Le alteran el sueno	si	ESCALA RINITIS8si	Si
10	Masculino	32	2020-02-10	3	011010022020	ESCALA RINITIS8	5	ESCALA RINITIS	8	Le afecta la realización de sus actividades diarias/ deportivas	Si	ESCALA RINITIS9Si	Si
10	Masculino	32	2020-02-10	3	011010022020	ESCALA RINITIS9	5	ESCALA RINITIS	9	Interfieren en sus actividades laborales o escolares	si	ESCALA RINITIS10si	Si
10	Masculino	32	2020-02-10	3	011010022020	ESCALA RINITIS10	5	ESCALA RINITIS	10	Le afectan su vida, lo incapacitan	Si	ESCALA RINITIS11Si	Si
10	Masculino	32	2020-02-10	3	011010022020	ESCALA RINITIS12	5	ESCALA RINITIS	12	Fueron fáciles las preguntas?	1	ESCALA RINITIS121	Si
10	Masculino	32	2020-02-10	3	011010022020	MEDICACION1	6	MEDICACION	1	La Medicación Aumento o disminuyo?	2	MEDICACION12	Disminuyo
10	Masculino	32	2020-02-10	3	011010022020	CLASIFICACION DE LA RINITIS1	7	CLASIFICACION DE LA RINITIS	1	Clasificacion de la Rinitis	2	CLASIFICACION DE LA RINITIS12	Moderada a Severa
11	Femenino	39	2021-02-16	9	021112022020	CARAT1	1	CARAT	1	Congestión Nasal?	0	CARAT1 a 90	Casi o todos los días
11	Femenino	39	2021-02-16	9	021112022020	CARAT2	1	CARAT	2	Estornudos?	0	CARAT1 a 90	Casi o todos los días
11	Femenino	39	2021-02-16	9	021112022020	CARAT3	1	CARAT	3	Rasquiña en la nariz?	0	CARAT1 a 90	Casi o todos los días
11	Femenino	39	2021-02-16	9	021112022020	CARAT4	1	CARAT	4	Salida de moco por la nariz?	0	CARAT1 a 90	Casi o todos los días
11	Femenino	39	2021-02-16	9	021112022020	CARAT5	1	CARAT	5	Falta de aire/ahogo?	0	CARAT1 a 90	Casi o todos los días
11	Femenino	39	2021-02-16	9	021112022020	CARAT6	1	CARAT	6	Silbidos en el pecho?	2	CARAT1 a 92	Hasta uno o dos días a la semana
11	Femenino	39	2021-02-16	9	021112022020	CARAT7	1	CARAT	7	Presión en el pecho durante un esfuerzo Físico?	2	CARAT1 a 92	Hasta uno o dos días a la semana
11	Femenino	39	2021-02-16	9	021112022020	CARAT8	1	CARAT	8	Cansancio/Dificultad en realizar sus actividades diarias?	1	CARAT1 a 91	Mas de dos días a la semana
11	Femenino	39	2021-02-16	9	021112022020	CARAT9	1	CARAT	9	Se despierta por la noche?	0	CARAT1 a 90	Casi o todos los días
11	Femenino	39	2021-02-16	9	021112022020	CARAT10	1	CARAT	10	Aumentar el uso de sus medicamentos?	0	CARAT100	7 o mas días
11	Femenino	39	2021-02-16	9	021112022020	CARAT11	1	CARAT	11	Fueron fáciles las preguntas?	1	CARAT111	Si
11	Femenino	39	2021-02-16	9	021112022020	ACQ51	2	ACQ5	1	Durante la ultima semana con que frecuencia se despertó por la noche debido al asma?	2	ACQ512	Unas Pocas Veces
11	Femenino	39	2021-02-16	9	021112022020	ACQ52	2	ACQ5	2	Durante la ultima semana como fueron de graves los síntomas de asma que tuvo al despertarse por la mañana?	1	ACQ521	Síntomas muy ligeros
11	Femenino	39	2021-02-16	9	021112022020	ACQ53	2	ACQ5	3	Durante la ultima semana hasta que punto el asma le limito sus actividades?	1	ACQ531	Muy poco limitado
11	Femenino	39	2021-02-16	9	021112022020	ACQ54	2	ACQ5	4	Durante la ultima semana hasta que punto noto que le hacia falta el aire debido al asma?	3	ACQ543	Moderadamente
11	Femenino	39	2021-02-16	9	021112022020	ACQ55	2	ACQ5	5	Durante la ultima semana cuanto tiempo tuvo silbidos o pitidos en el pecho?	2	ACQ552	Poco tiempo
11	Femenino	39	2021-02-16	9	021112022020	ACQ56	2	ACQ5	6	Fueron fáciles las preguntas?	1	ACQ561	Si
11	Femenino	39	2021-02-16	9	021112022020	EAV1	3	EAV	1	Los síntomas de la rinitis alérgica en forma global	75	EAV175	75
11	Femenino	39	2021-02-16	9	021112022020	EAV2	3	EAV	2	Obstrucción nasal	90	EAV290	90
11	Femenino	39	2021-02-16	9	021112022020	EAV3	3	EAV	3	Estornudos a repetición	90	EAV390	90
11	Femenino	39	2021-02-16	9	021112022020	EAV4	3	EAV	4	Rasquiña nasal	90	EAV490	90
11	Femenino	39	2021-02-16	9	021112022020	EAV5	3	EAV	5	Presencia de secreción o moco como agua	90	EAV590	90
11	Femenino	39	2021-02-16	9	021112022020	EAV6	3	EAV	6	Sensación de falta de aire	90	EAV690	90
11	Femenino	39	2021-02-16	9	021112022020	EAV7	3	EAV	7	Los síntomas de asma es forma global	30	EAV730	30
11	Femenino	39	2021-02-16	9	021112022020	EAV8	3	EAV	8	Silbidos en el pecho?	20	EAV820	20
11	Femenino	39	2021-02-16	9	021112022020	EAV9	3	EAV	9	Sensación de opresión en el pecho durante un esfuerzo físico	40	EAV940	40
11	Femenino	39	2021-02-16	9	021112022020	EAV10	3	EAV	10	Cansancio o dificultad para realizar las actividades diarias	60	EAV1060	60
11	Femenino	39	2021-02-16	9	021112022020	EAV11	3	EAV	11	Se despierta durante la noche	40	EAV1140	40
11	Femenino	39	2021-02-16	9	021112022020	EAV12	3	EAV	12	Fueron fáciles las preguntas?	1	EAV121	Si
11	Femenino	39	2021-02-16	9	021112022020	ESCALA CAMBIO 1	4	ESCALA CAMBIO	1	Ha mejorado o empeorado sus síntomas	5	ESCALA CAMBIO 15	Bastante mejor
11	Femenino	39	2021-02-16	9	021112022020	ESCALA CAMBIO 2	4	ESCALA CAMBIO	2	Fueron fáciles las preguntas?	1	ESCALA CAMBIO 21	Si
11	Femenino	39	2021-02-16	9	021112022020	ESCALA RINITIS1	5	ESCALA RINITIS	1	Obstrucción nasal	Si	ESCALA RINITIS2Si	Si
11	Femenino	39	2021-02-16	9	021112022020	ESCALA RINITIS2	5	ESCALA RINITIS	2	Estornudos a repetición	Si	ESCALA RINITIS3Si	Si
11	Femenino	39	2021-02-16	9	021112022020	ESCALA RINITIS3	5	ESCALA RINITIS	3	Rasquiña en la nariz	Si	ESCALA RINITIS4Si	Si
11	Femenino	39	2021-02-16	9	021112022020	ESCALA RINITIS4	5	ESCALA RINITIS	4	Secreción o moco como agua	Si	ESCALA RINITIS5Si	Si
11	Femenino	39	2021-02-16	9	021112022020	ESCALA RINITIS5	5	ESCALA RINITIS	5	Mas de 4 días a la semana	Si	ESCALA RINITIS6Si	Si
11	Femenino	39	2021-02-16	9	021112022020	ESCALA RINITIS6	5	ESCALA RINITIS	6	Mas de 4 semanas seguidas	Si	ESCALA RINITIS7Si	Si
11	Femenino	39	2021-02-16	9	021112022020	ESCALA RINITIS7	5	ESCALA RINITIS	7	Le alteran el sueno	Si	ESCALA RINITIS8Si	Si
11	Femenino	39	2021-02-16	9	021112022020	ESCALA RINITIS8	5	ESCALA RINITIS	8	Le afecta la realización de sus actividades diarias/ deportivas	Si	ESCALA RINITIS9Si	Si
11	Femenino	39	2021-02-16	9	021112022020	ESCALA RINITIS9	5	ESCALA RINITIS	9	Interfieren en sus actividades laborales o escolares	Si	ESCALA RINITIS10Si	Si
11	Femenino	39	2021-02-16	9	021112022020	ESCALA RINITIS10	5	ESCALA RINITIS	10	Le afectan su vida, lo incapacitan	Si	ESCALA RINITIS11Si	Si
11	Femenino	39	2021-02-16	9	021112022020	ESCALA RINITIS12	5	ESCALA RINITIS	12	Fueron fáciles las preguntas?	1	ESCALA RINITIS121	Si
11	Femenino	39	2021-02-16	9	021112022020	MEDICACION1	6	MEDICACION	1	La Medicación Aumento o disminuyo?	1	MEDICACION11	Aumento
11	Femenino	39	2021-02-16	9	021112022020	CLASIFICACION DE LA RINITIS1	7	CLASIFICACION DE LA RINITIS	1	Clasificacion de la Rinitis	2	CLASIFICACION DE LA RINITIS12	Moderada a Severa
12	Femenino	62	2020-02-14	8	011214022020	CARAT1	1	CARAT	1	Congestión Nasal?	3	CARAT1 a 93	Nunca
12	Femenino	62	2020-02-14	8	011214022020	CARAT2	1	CARAT	2	Estornudos?	2	CARAT1 a 92	Hasta uno o dos días a la semana
12	Femenino	62	2020-02-14	8	011214022020	CARAT3	1	CARAT	3	Rasquiña en la nariz?	3	CARAT1 a 93	Nunca
12	Femenino	62	2020-02-14	8	011214022020	CARAT4	1	CARAT	4	Salida de moco por la nariz?	3	CARAT1 a 93	Nunca
12	Femenino	62	2020-02-14	8	011214022020	CARAT5	1	CARAT	5	Falta de aire/ahogo?	3	CARAT1 a 93	Nunca
12	Femenino	62	2020-02-14	8	011214022020	CARAT6	1	CARAT	6	Silbidos en el pecho?	3	CARAT1 a 93	Nunca
12	Femenino	62	2020-02-14	8	011214022020	CARAT7	1	CARAT	7	Presión en el pecho durante un esfuerzo Físico?	3	CARAT1 a 93	Nunca
12	Femenino	62	2020-02-14	8	011214022020	CARAT8	1	CARAT	8	Cansancio/Dificultad en realizar sus actividades diarias?	3	CARAT1 a 93	Nunca
12	Femenino	62	2020-02-14	8	011214022020	CARAT9	1	CARAT	9	Se despierta por la noche?	2	CARAT1 a 92	Hasta uno o dos días a la semana
12	Femenino	62	2020-02-14	8	011214022020	CARAT10	1	CARAT	10	Aumentar el uso de sus medicamentos?	1	CARAT101	Menos de 7 días
12	Femenino	62	2020-02-14	8	011214022020	CARAT11	1	CARAT	11	Fueron fáciles las preguntas?	1	CARAT111	Si
12	Femenino	62	2020-02-14	8	011214022020	ACQ51	2	ACQ5	1	Durante la ultima semana con que frecuencia se despertó por la noche debido al asma?	0	ACQ510	Nunca
12	Femenino	62	2020-02-14	8	011214022020	ACQ52	2	ACQ5	2	Durante la ultima semana como fueron de graves los síntomas de asma que tuvo al despertarse por la mañana?	0	ACQ520	No tuvo síntomas
12	Femenino	62	2020-02-14	8	011214022020	ACQ53	2	ACQ5	3	Durante la ultima semana hasta que punto el asma le limito sus actividades?	0	ACQ530	Nada limitado
12	Femenino	62	2020-02-14	8	011214022020	ACQ54	2	ACQ5	4	Durante la ultima semana hasta que punto noto que le hacia falta el aire debido al asma?	0	ACQ540	Nada en absoluto
12	Femenino	62	2020-02-14	8	011214022020	ACQ55	2	ACQ5	5	Durante la ultima semana cuanto tiempo tuvo silbidos o pitidos en el pecho?	0	ACQ550	Nunca
12	Femenino	62	2020-02-14	8	011214022020	ACQ56	2	ACQ5	6	Fueron fáciles las preguntas?	1	ACQ561	Si
12	Femenino	62	2020-02-14	8	011214022020	EAV1	3	EAV	1	Los síntomas de la rinitis alérgica en forma global	2	EAV12	2
12	Femenino	62	2020-02-14	8	011214022020	EAV2	3	EAV	2	Obstrucción nasal	1	EAV21	1
12	Femenino	62	2020-02-14	8	011214022020	EAV3	3	EAV	3	Estornudos a repetición	5	EAV35	5
12	Femenino	62	2020-02-14	8	011214022020	EAV4	3	EAV	4	Rasquiña nasal	1	EAV41	1
12	Femenino	62	2020-02-14	8	011214022020	EAV5	3	EAV	5	Presencia de secreción o moco como agua	0	EAV50	0
12	Femenino	62	2020-02-14	8	011214022020	EAV6	3	EAV	6	Sensación de falta de aire	17	EAV617	17
12	Femenino	62	2020-02-14	8	011214022020	EAV7	3	EAV	7	Los síntomas de asma es forma global	2	EAV72	2
12	Femenino	62	2020-02-14	8	011214022020	EAV8	3	EAV	8	Silbidos en el pecho?	8	EAV88	0
12	Femenino	62	2020-02-14	8	011214022020	EAV9	3	EAV	9	Sensación de opresión en el pecho durante un esfuerzo físico	5	EAV95	5
12	Femenino	62	2020-02-14	8	011214022020	EAV10	3	EAV	10	Cansancio o dificultad para realizar las actividades diarias	3	EAV103	3
12	Femenino	62	2020-02-14	8	011214022020	EAV11	3	EAV	11	Se despierta durante la noche	4	EAV114	4
12	Femenino	62	2020-02-14	8	011214022020	EAV12	3	EAV	12	Fueron fáciles las preguntas?	1	EAV121	Si
12	Femenino	62	2020-02-14	8	011214022020	ESCALA CAMBIO 1	4	ESCALA CAMBIO	1	Ha mejorado o empeorado sus síntomas	4	ESCALA CAMBIO 14	Moderadamente mejor
12	Femenino	62	2020-02-14	8	011214022020	ESCALA CAMBIO 2	4	ESCALA CAMBIO	2	Fueron fáciles las preguntas?	1	ESCALA CAMBIO 21	Si
12	Femenino	62	2020-02-14	8	011214022020	ESCALA RINITIS1	5	ESCALA RINITIS	1	Obstrucción nasal	No	ESCALA RINITIS2No	No
12	Femenino	62	2020-02-14	8	011214022020	ESCALA RINITIS2	5	ESCALA RINITIS	2	Estornudos a repetición	No	ESCALA RINITIS3No	No
12	Femenino	62	2020-02-14	8	011214022020	ESCALA RINITIS3	5	ESCALA RINITIS	3	Rasquiña en la nariz	No	ESCALA RINITIS4No	No
12	Femenino	62	2020-02-14	8	011214022020	ESCALA RINITIS4	5	ESCALA RINITIS	4	Secreción o moco como agua	No	ESCALA RINITIS5No	No
12	Femenino	62	2020-02-14	8	011214022020	ESCALA RINITIS5	5	ESCALA RINITIS	5	Mas de 4 días a la semana	No	ESCALA RINITIS6No	No
12	Femenino	62	2020-02-14	8	011214022020	ESCALA RINITIS6	5	ESCALA RINITIS	6	Mas de 4 semanas seguidas	si	ESCALA RINITIS7si	Si
12	Femenino	62	2020-02-14	8	011214022020	ESCALA RINITIS7	5	ESCALA RINITIS	7	Le alteran el sueno	No	ESCALA RINITIS8No	No
12	Femenino	62	2020-02-14	8	011214022020	ESCALA RINITIS8	5	ESCALA RINITIS	8	Le afecta la realización de sus actividades diarias/ deportivas	No	ESCALA RINITIS9No	No
12	Femenino	62	2020-02-14	8	011214022020	ESCALA RINITIS9	5	ESCALA RINITIS	9	Interfieren en sus actividades laborales o escolares	No	ESCALA RINITIS10No	No
12	Femenino	62	2020-02-14	8	011214022020	ESCALA RINITIS10	5	ESCALA RINITIS	10	Le afectan su vida, lo incapacitan	No	ESCALA RINITIS11No	No
12	Femenino	62	2020-02-14	8	011214022020	ESCALA RINITIS12	5	ESCALA RINITIS	12	Fueron fáciles las preguntas?	1	ESCALA RINITIS121	Si
12	Femenino	62	2020-02-14	8	011214022020	MEDICACION1	6	MEDICACION	1	La Medicación Aumento o disminuyo?	3	MEDICACION13	Se mantuvo
12	Femenino	62	2020-02-14	8	011214022020	CLASIFICACION DE LA RINITIS1	7	CLASIFICACION DE LA RINITIS	1	Clasificacion de la Rinitis	1	CLASIFICACION DE LA RINITIS11	Leve
13	Femenino	19	2020-02-14	7	021314022020	CARAT1	1	CARAT	1	Congestión Nasal?	2	CARAT1 a 92	Hasta uno o dos días a la semana
13	Femenino	19	2020-02-14	7	021314022020	CARAT2	1	CARAT	2	Estornudos?	2	CARAT1 a 92	Hasta uno o dos días a la semana
13	Femenino	19	2020-02-14	7	021314022020	CARAT3	1	CARAT	3	Rasquiña en la nariz?	2	CARAT1 a 92	Hasta uno o dos días a la semana
13	Femenino	19	2020-02-14	7	021314022020	CARAT4	1	CARAT	4	Salida de moco por la nariz?	2	CARAT1 a 92	Hasta uno o dos días a la semana
13	Femenino	19	2020-02-14	7	021314022020	CARAT5	1	CARAT	5	Falta de aire/ahogo?	3	CARAT1 a 93	Nunca
13	Femenino	19	2020-02-14	7	021314022020	CARAT6	1	CARAT	6	Silbidos en el pecho?	3	CARAT1 a 93	Nunca
13	Femenino	19	2020-02-14	7	021314022020	CARAT7	1	CARAT	7	Presión en el pecho durante un esfuerzo Físico?	2	CARAT1 a 92	Hasta uno o dos días a la semana
13	Femenino	19	2020-02-14	7	021314022020	CARAT8	1	CARAT	8	Cansancio/Dificultad en realizar sus actividades diarias?	2	CARAT1 a 92	Hasta uno o dos días a la semana
13	Femenino	19	2020-02-14	7	021314022020	CARAT9	1	CARAT	9	Se despierta por la noche?	3	CARAT1 a 93	Nunca
13	Femenino	19	2020-02-14	7	021314022020	CARAT10	1	CARAT	10	Aumentar el uso de sus medicamentos?	2	CARAT102	Nunca
13	Femenino	19	2020-02-14	7	021314022020	CARAT11	1	CARAT	11	Fueron fáciles las preguntas?	1	CARAT111	Si
13	Femenino	19	2020-02-14	7	021314022020	ACQ51	2	ACQ5	1	Durante la ultima semana con que frecuencia se despertó por la noche debido al asma?	0	ACQ510	Nunca
13	Femenino	19	2020-02-14	7	021314022020	ACQ52	2	ACQ5	2	Durante la ultima semana como fueron de graves los síntomas de asma que tuvo al despertarse por la mañana?	0	ACQ520	No tuvo síntomas
13	Femenino	19	2020-02-14	7	021314022020	ACQ53	2	ACQ5	3	Durante la ultima semana hasta que punto el asma le limito sus actividades?	2	ACQ532	Poco limitado
13	Femenino	19	2020-02-14	7	021314022020	ACQ54	2	ACQ5	4	Durante la ultima semana hasta que punto noto que le hacia falta el aire debido al asma?	2	ACQ542	Un poco
13	Femenino	19	2020-02-14	7	021314022020	ACQ55	2	ACQ5	5	Durante la ultima semana cuanto tiempo tuvo silbidos o pitidos en el pecho?	2	ACQ552	Poco tiempo
13	Femenino	19	2020-02-14	7	021314022020	ACQ56	2	ACQ5	6	Fueron fáciles las preguntas?	1	ACQ561	Si
13	Femenino	19	2020-02-14	7	021314022020	EAV1	3	EAV	1	Los síntomas de la rinitis alérgica en forma global	41	EAV141	41
13	Femenino	19	2020-02-14	7	021314022020	EAV2	3	EAV	2	Obstrucción nasal	25	EAV225	25
13	Femenino	19	2020-02-14	7	021314022020	EAV3	3	EAV	3	Estornudos a repetición	27	EAV327	27
13	Femenino	19	2020-02-14	7	021314022020	EAV4	3	EAV	4	Rasquiña nasal	35	EAV435	35
13	Femenino	19	2020-02-14	7	021314022020	EAV5	3	EAV	5	Presencia de secreción o moco como agua	13	EAV513	13
13	Femenino	19	2020-02-14	7	021314022020	EAV6	3	EAV	6	Sensación de falta de aire	16	EAV616	16
13	Femenino	19	2020-02-14	7	021314022020	EAV7	3	EAV	7	Los síntomas de asma es forma global	47	EAV747	47
13	Femenino	19	2020-02-14	7	021314022020	EAV8	3	EAV	8	Silbidos en el pecho?	35	EAV835	35
13	Femenino	19	2020-02-14	7	021314022020	EAV9	3	EAV	9	Sensación de opresión en el pecho durante un esfuerzo físico	78	EAV978	78
13	Femenino	19	2020-02-14	7	021314022020	EAV10	3	EAV	10	Cansancio o dificultad para realizar las actividades diarias	37	EAV1037	37
13	Femenino	19	2020-02-14	7	021314022020	EAV11	3	EAV	11	Se despierta durante la noche	2	EAV112	2
13	Femenino	19	2020-02-14	7	021314022020	EAV12	3	EAV	12	Fueron fáciles las preguntas?	1	EAV121	Si
13	Femenino	19	2020-02-14	7	021314022020	ESCALA CAMBIO 1	4	ESCALA CAMBIO	1	Ha mejorado o empeorado sus síntomas	5	ESCALA CAMBIO 15	Bastante mejor
13	Femenino	19	2020-02-14	7	021314022020	ESCALA CAMBIO 2	4	ESCALA CAMBIO	2	Fueron fáciles las preguntas?	1	ESCALA CAMBIO 21	Si
13	Femenino	19	2020-02-14	7	021314022020	ESCALA RINITIS1	5	ESCALA RINITIS	1	Obstrucción nasal	si	ESCALA RINITIS2si	Si
13	Femenino	19	2020-02-14	7	021314022020	ESCALA RINITIS2	5	ESCALA RINITIS	2	Estornudos a repetición	si	ESCALA RINITIS3si	Si
13	Femenino	19	2020-02-14	7	021314022020	ESCALA RINITIS3	5	ESCALA RINITIS	3	Rasquiña en la nariz	si	ESCALA RINITIS4si	Si
13	Femenino	19	2020-02-14	7	021314022020	ESCALA RINITIS4	5	ESCALA RINITIS	4	Secreción o moco como agua	No	ESCALA RINITIS5No	No
13	Femenino	19	2020-02-14	7	021314022020	ESCALA RINITIS5	5	ESCALA RINITIS	5	Mas de 4 días a la semana	No	ESCALA RINITIS6No	No
13	Femenino	19	2020-02-14	7	021314022020	ESCALA RINITIS6	5	ESCALA RINITIS	6	Mas de 4 semanas seguidas	No	ESCALA RINITIS7No	No
13	Femenino	19	2020-02-14	7	021314022020	ESCALA RINITIS7	5	ESCALA RINITIS	7	Le alteran el sueno	No	ESCALA RINITIS8No	No
13	Femenino	19	2020-02-14	7	021314022020	ESCALA RINITIS8	5	ESCALA RINITIS	8	Le afecta la realización de sus actividades diarias/ deportivas	Si	ESCALA RINITIS9Si	Si
13	Femenino	19	2020-02-14	7	021314022020	ESCALA RINITIS9	5	ESCALA RINITIS	9	Interfieren en sus actividades laborales o escolares	No	ESCALA RINITIS10No	No
13	Femenino	19	2020-02-14	7	021314022020	ESCALA RINITIS10	5	ESCALA RINITIS	10	Le afectan su vida, lo incapacitan	No	ESCALA RINITIS11No	No
13	Femenino	19	2020-02-14	7	021314022020	ESCALA RINITIS12	5	ESCALA RINITIS	12	Fueron fáciles las preguntas?	1	ESCALA RINITIS121	Si
13	Femenino	19	2020-02-14	7	021314022020	MEDICACION1	6	MEDICACION	1	La Medicación Aumento o disminuyo?	3	MEDICACION13	Se mantuvo
13	Femenino	19	2020-02-14	7	021314022020	CLASIFICACION DE LA RINITIS1	7	CLASIFICACION DE LA RINITIS	1	Clasificacion de la Rinitis	2	CLASIFICACION DE LA RINITIS12	Moderada a Severa
14	Femenino	27	2020-02-17	10	011417022020	CARAT1	1	CARAT	1	Congestión Nasal?	0	CARAT1 a 90	Casi o todos los días
14	Femenino	27	2020-02-17	10	011417022020	CARAT2	1	CARAT	2	Estornudos?	0	CARAT1 a 90	Casi o todos los días
14	Femenino	27	2020-02-17	10	011417022020	CARAT3	1	CARAT	3	Rasquiña en la nariz?	1	CARAT1 a 91	Mas de dos días a la semana
14	Femenino	27	2020-02-17	10	011417022020	CARAT4	1	CARAT	4	Salida de moco por la nariz?	0	CARAT1 a 90	Casi o todos los días
14	Femenino	27	2020-02-17	10	011417022020	CARAT5	1	CARAT	5	Falta de aire/ahogo?	1	CARAT1 a 91	Mas de dos días a la semana
14	Femenino	27	2020-02-17	10	011417022020	CARAT6	1	CARAT	6	Silbidos en el pecho?	2	CARAT1 a 92	Hasta uno o dos días a la semana
14	Femenino	27	2020-02-17	10	011417022020	CARAT7	1	CARAT	7	Presión en el pecho durante un esfuerzo Físico?	2	CARAT1 a 92	Hasta uno o dos días a la semana
14	Femenino	27	2020-02-17	10	011417022020	CARAT8	1	CARAT	8	Cansancio/Dificultad en realizar sus actividades diarias?	1	CARAT1 a 91	Mas de dos días a la semana
14	Femenino	27	2020-02-17	10	011417022020	CARAT9	1	CARAT	9	Se despierta por la noche?	2	CARAT1 a 92	Hasta uno o dos días a la semana
14	Femenino	27	2020-02-17	10	011417022020	CARAT10	1	CARAT	10	Aumentar el uso de sus medicamentos?	3	CARAT103	No estoy tomando medicamentos
14	Femenino	27	2020-02-17	10	011417022020	CARAT11	1	CARAT	11	Fueron fáciles las preguntas?	1	CARAT111	Si
14	Femenino	27	2020-02-17	10	011417022020	ACQ51	2	ACQ5	1	Durante la ultima semana con que frecuencia se despertó por la noche debido al asma?	1	ACQ511	Casi Nunca
14	Femenino	27	2020-02-17	10	011417022020	ACQ52	2	ACQ5	2	Durante la ultima semana como fueron de graves los síntomas de asma que tuvo al despertarse por la mañana?	1	ACQ521	Síntomas muy ligeros
14	Femenino	27	2020-02-17	10	011417022020	ACQ53	2	ACQ5	3	Durante la ultima semana hasta que punto el asma le limito sus actividades?	1	ACQ531	Muy poco limitado
14	Femenino	27	2020-02-17	10	011417022020	ACQ54	2	ACQ5	4	Durante la ultima semana hasta que punto noto que le hacia falta el aire debido al asma?	3	ACQ543	Moderadamente
14	Femenino	27	2020-02-17	10	011417022020	ACQ55	2	ACQ5	5	Durante la ultima semana cuanto tiempo tuvo silbidos o pitidos en el pecho?	1	ACQ551	Casi nunca
14	Femenino	27	2020-02-17	10	011417022020	ACQ56	2	ACQ5	6	Fueron fáciles las preguntas?	1	ACQ561	Si
14	Femenino	27	2020-02-17	10	011417022020	EAV1	3	EAV	1	Los síntomas de la rinitis alérgica en forma global	50	EAV150	50
14	Femenino	27	2020-02-17	10	011417022020	EAV2	3	EAV	2	Obstrucción nasal	87	EAV287	87
14	Femenino	27	2020-02-17	10	011417022020	EAV3	3	EAV	3	Estornudos a repetición	20	EAV320	20
14	Femenino	27	2020-02-17	10	011417022020	EAV4	3	EAV	4	Rasquiña nasal	23	EAV423	23
14	Femenino	27	2020-02-17	10	011417022020	EAV5	3	EAV	5	Presencia de secreción o moco como agua	87	EAV587	87
14	Femenino	27	2020-02-17	10	011417022020	EAV6	3	EAV	6	Sensación de falta de aire	51	EAV651	51
14	Femenino	27	2020-02-17	10	011417022020	EAV7	3	EAV	7	Los síntomas de asma es forma global	56	EAV756	56
14	Femenino	27	2020-02-17	10	011417022020	EAV8	3	EAV	8	Silbidos en el pecho?	32	EAV832	32
14	Femenino	27	2020-02-17	10	011417022020	EAV9	3	EAV	9	Sensación de opresión en el pecho durante un esfuerzo físico	83	EAV983	83
14	Femenino	27	2020-02-17	10	011417022020	EAV10	3	EAV	10	Cansancio o dificultad para realizar las actividades diarias	57	EAV1057	57
14	Femenino	27	2020-02-17	10	011417022020	EAV11	3	EAV	11	Se despierta durante la noche	12	EAV1112	12
14	Femenino	27	2020-02-17	10	011417022020	EAV12	3	EAV	12	Fueron fáciles las preguntas?	1	EAV121	Si
14	Femenino	27	2020-02-17	10	011417022020	ESCALA CAMBIO 1	4	ESCALA CAMBIO	1	Ha mejorado o empeorado sus síntomas	5	ESCALA CAMBIO 15	Bastante mejor
14	Femenino	27	2020-02-17	10	011417022020	ESCALA CAMBIO 2	4	ESCALA CAMBIO	2	Fueron fáciles las preguntas?	1	ESCALA CAMBIO 21	Si
14	Femenino	27	2020-02-17	10	011417022020	ESCALA RINITIS1	5	ESCALA RINITIS	1	Obstrucción nasal	No	ESCALA RINITIS2No	No
14	Femenino	27	2020-02-17	10	011417022020	ESCALA RINITIS2	5	ESCALA RINITIS	2	Estornudos a repetición	Si	ESCALA RINITIS3Si	Si
14	Femenino	27	2020-02-17	10	011417022020	ESCALA RINITIS3	5	ESCALA RINITIS	3	Rasquiña en la nariz	Si	ESCALA RINITIS4Si	Si
14	Femenino	27	2020-02-17	10	011417022020	ESCALA RINITIS4	5	ESCALA RINITIS	4	Secreción o moco como agua	Si	ESCALA RINITIS5Si	Si
14	Femenino	27	2020-02-17	10	011417022020	ESCALA RINITIS5	5	ESCALA RINITIS	5	Mas de 4 días a la semana	Si	ESCALA RINITIS6Si	Si
14	Femenino	27	2020-02-17	10	011417022020	ESCALA RINITIS6	5	ESCALA RINITIS	6	Mas de 4 semanas seguidas	Si	ESCALA RINITIS7Si	Si
14	Femenino	27	2020-02-17	10	011417022020	ESCALA RINITIS7	5	ESCALA RINITIS	7	Le alteran el sueno	No	ESCALA RINITIS8No	No
14	Femenino	27	2020-02-17	10	011417022020	ESCALA RINITIS8	5	ESCALA RINITIS	8	Le afecta la realización de sus actividades diarias/ deportivas	Si	ESCALA RINITIS9Si	Si
14	Femenino	27	2020-02-17	10	011417022020	ESCALA RINITIS9	5	ESCALA RINITIS	9	Interfieren en sus actividades laborales o escolares	No	ESCALA RINITIS10No	No
14	Femenino	27	2020-02-17	10	011417022020	ESCALA RINITIS10	5	ESCALA RINITIS	10	Le afectan su vida, lo incapacitan	No	ESCALA RINITIS11No	No
14	Femenino	27	2020-02-17	10	011417022020	ESCALA RINITIS12	5	ESCALA RINITIS	12	Fueron fáciles las preguntas?	1	ESCALA RINITIS121	Si
14	Femenino	27	2020-02-17	10	011417022020	MEDICACION1	6	MEDICACION	1	La Medicación Aumento o disminuyo?	1	MEDICACION11	Aumento
14	Femenino	27	2020-02-17	10	011417022020	CLASIFICACION DE LA RINITIS1	7	CLASIFICACION DE LA RINITIS	1	Clasificacion de la Rinitis	2	CLASIFICACION DE LA RINITIS12	Moderada a Severa
15	Femenino	47	2021-02-15	9	011517022020	CARAT1	1	CARAT	1	Congestión Nasal?	1	CARAT1 a 91	Mas de dos días a la semana
15	Femenino	48	2020-02-17	10	011517022020	CARAT2	1	CARAT	2	Estornudos?	0	CARAT1 a 90	Casi o todos los días
15	Femenino	48	2020-02-17	10	011517022020	CARAT3	1	CARAT	3	Rasquiña en la nariz?	0	CARAT1 a 90	Casi o todos los días
15	Femenino	48	2020-02-17	10	011517022020	CARAT4	1	CARAT	4	Salida de moco por la nariz?	0	CARAT1 a 90	Casi o todos los días
15	Femenino	48	2020-02-17	10	011517022020	CARAT5	1	CARAT	5	Falta de aire/ahogo?	2	CARAT1 a 92	Hasta uno o dos días a la semana
15	Femenino	48	2020-02-17	10	011517022020	CARAT6	1	CARAT	6	Silbidos en el pecho?	2	CARAT1 a 92	Hasta uno o dos días a la semana
15	Femenino	48	2020-02-17	10	011517022020	CARAT7	1	CARAT	7	Presión en el pecho durante un esfuerzo Físico?	2	CARAT1 a 92	Hasta uno o dos días a la semana
15	Femenino	48	2020-02-17	10	011517022020	CARAT8	1	CARAT	8	Cansancio/Dificultad en realizar sus actividades diarias?	2	CARAT1 a 92	Hasta uno o dos días a la semana
15	Femenino	48	2020-02-17	10	011517022020	CARAT9	1	CARAT	9	Se despierta por la noche?	3	CARAT1 a 93	Nunca
15	Femenino	48	2020-02-17	10	011517022020	CARAT10	1	CARAT	10	Aumentar el uso de sus medicamentos?	2	CARAT102	Nunca
15	Femenino	48	2020-02-17	10	011517022020	CARAT11	1	CARAT	11	Fueron fáciles las preguntas?	1	CARAT111	Si
15	Femenino	48	2020-02-17	10	011517022020	ACQ51	2	ACQ5	1	Durante la ultima semana con que frecuencia se despertó por la noche debido al asma?	0	ACQ510	Nunca
15	Femenino	48	2020-02-17	10	011517022020	ACQ52	2	ACQ5	2	Durante la ultima semana como fueron de graves los síntomas de asma que tuvo al despertarse por la mañana?	2	ACQ522	Síntomas ligeros
15	Femenino	48	2020-02-17	10	011517022020	ACQ53	2	ACQ5	3	Durante la ultima semana hasta que punto el asma le limito sus actividades?	1	ACQ531	Muy poco limitado
15	Femenino	48	2020-02-17	10	011517022020	ACQ54	2	ACQ5	4	Durante la ultima semana hasta que punto noto que le hacia falta el aire debido al asma?	1	ACQ541	Muy poco
15	Femenino	48	2020-02-17	10	011517022020	ACQ55	2	ACQ5	5	Durante la ultima semana cuanto tiempo tuvo silbidos o pitidos en el pecho?	1	ACQ551	Casi nunca
15	Femenino	48	2020-02-17	10	011517022020	ACQ56	2	ACQ5	6	Fueron fáciles las preguntas?	1	ACQ561	Si
15	Femenino	48	2020-02-17	10	011517022020	EAV1	3	EAV	1	Los síntomas de la rinitis alérgica en forma global	0	EAV10	0
15	Femenino	48	2020-02-17	10	011517022020	EAV2	3	EAV	2	Obstrucción nasal	12	EAV212	12
15	Femenino	48	2020-02-17	10	011517022020	EAV3	3	EAV	3	Estornudos a repetición	65	EAV365	65
15	Femenino	48	2020-02-17	10	011517022020	EAV4	3	EAV	4	Rasquiña nasal	70	EAV470	70
15	Femenino	48	2020-02-17	10	011517022020	EAV5	3	EAV	5	Presencia de secreción o moco como agua	75	EAV575	75
15	Femenino	48	2020-02-17	10	011517022020	EAV6	3	EAV	6	Sensación de falta de aire	10	EAV610	10
15	Femenino	48	2020-02-17	10	011517022020	EAV7	3	EAV	7	Los síntomas de asma es forma global	27	EAV727	27
15	Femenino	48	2020-02-17	10	011517022020	EAV8	3	EAV	8	Silbidos en el pecho?	20	EAV820	20
15	Femenino	48	2020-02-17	10	011517022020	EAV9	3	EAV	9	Sensación de opresión en el pecho durante un esfuerzo físico	72	EAV972	72
15	Femenino	48	2020-02-17	10	011517022020	EAV10	3	EAV	10	Cansancio o dificultad para realizar las actividades diarias	22	EAV1022	22
15	Femenino	48	2020-02-17	10	011517022020	EAV11	3	EAV	11	Se despierta durante la noche	0	EAV110	0
15	Femenino	48	2020-02-17	10	011517022020	EAV12	3	EAV	12	Fueron fáciles las preguntas?	1	EAV121	Si
15	Femenino	48	2020-02-17	10	011517022020	ESCALA CAMBIO 1	4	ESCALA CAMBIO	1	Ha mejorado o empeorado sus síntomas	5	ESCALA CAMBIO 15	Bastante mejor
15	Femenino	48	2020-02-17	10	011517022020	ESCALA CAMBIO 2	4	ESCALA CAMBIO	2	Fueron fáciles las preguntas?	1	ESCALA CAMBIO 21	Si
15	Femenino	48	2020-02-17	10	011517022020	ESCALA RINITIS1	5	ESCALA RINITIS	1	Obstrucción nasal	No	ESCALA RINITIS2No	No
15	Femenino	48	2020-02-17	10	011517022020	ESCALA RINITIS2	5	ESCALA RINITIS	2	Estornudos a repetición	Si	ESCALA RINITIS3Si	Si
15	Femenino	48	2020-02-17	10	011517022020	ESCALA RINITIS3	5	ESCALA RINITIS	3	Rasquiña en la nariz	Si	ESCALA RINITIS4Si	Si
15	Femenino	48	2020-02-17	10	011517022020	ESCALA RINITIS4	5	ESCALA RINITIS	4	Secreción o moco como agua	Si	ESCALA RINITIS5Si	Si
15	Femenino	48	2020-02-17	10	011517022020	ESCALA RINITIS5	5	ESCALA RINITIS	5	Mas de 4 días a la semana	Si	ESCALA RINITIS6Si	Si
15	Femenino	48	2020-02-17	10	011517022020	ESCALA RINITIS6	5	ESCALA RINITIS	6	Mas de 4 semanas seguidas	Si	ESCALA RINITIS7Si	Si
15	Femenino	48	2020-02-17	10	011517022020	ESCALA RINITIS7	5	ESCALA RINITIS	7	Le alteran el sueno	No	ESCALA RINITIS8No	No
15	Femenino	48	2020-02-17	10	011517022020	ESCALA RINITIS8	5	ESCALA RINITIS	8	Le afecta la realización de sus actividades diarias/ deportivas	No	ESCALA RINITIS9No	No
15	Femenino	48	2020-02-17	10	011517022020	ESCALA RINITIS9	5	ESCALA RINITIS	9	Interfieren en sus actividades laborales o escolares	No	ESCALA RINITIS10No	No
15	Femenino	48	2020-02-17	10	011517022020	ESCALA RINITIS10	5	ESCALA RINITIS	10	Le afectan su vida, lo incapacitan	No	ESCALA RINITIS11No	No
15	Femenino	48	2020-02-17	10	011517022020	ESCALA RINITIS12	5	ESCALA RINITIS	12	Fueron fáciles las preguntas?	1	ESCALA RINITIS121	Si
15	Femenino	48	2020-02-17	10	011517022020	MEDICACION1	6	MEDICACION	1	La Medicación Aumento o disminuyo?	3	MEDICACION13	Se mantuvo
15	Femenino	48	2020-02-17	10	011517022020	CLASIFICACION DE LA RINITIS1	7	CLASIFICACION DE LA RINITIS	1	Clasificacion de la Rinitis	1	CLASIFICACION DE LA RINITIS11	Leve
16	Femenino	28	2020-02-17	9	011617022020	CARAT1	1	CARAT	1	Congestión Nasal?	2	CARAT1 a 92	Hasta uno o dos días a la semana
16	Femenino	28	2020-02-17	9	011617022020	CARAT2	1	CARAT	2	Estornudos?	2	CARAT1 a 92	Hasta uno o dos días a la semana
16	Femenino	28	2020-02-17	9	011617022020	CARAT3	1	CARAT	3	Rasquiña en la nariz?	2	CARAT1 a 92	Hasta uno o dos días a la semana
16	Femenino	28	2020-02-17	9	011617022020	CARAT4	1	CARAT	4	Salida de moco por la nariz?	3	CARAT1 a 93	Nunca
16	Femenino	28	2020-02-17	9	011617022020	CARAT5	1	CARAT	5	Falta de aire/ahogo?	3	CARAT1 a 93	Nunca
16	Femenino	28	2020-02-17	9	011617022020	CARAT6	1	CARAT	6	Silbidos en el pecho?	3	CARAT1 a 93	Nunca
16	Femenino	28	2020-02-17	9	011617022020	CARAT7	1	CARAT	7	Presión en el pecho durante un esfuerzo Físico?	2	CARAT1 a 92	Hasta uno o dos días a la semana
16	Femenino	28	2020-02-17	9	011617022020	CARAT8	1	CARAT	8	Cansancio/Dificultad en realizar sus actividades diarias?	2	CARAT1 a 92	Hasta uno o dos días a la semana
16	Femenino	28	2020-02-17	9	011617022020	CARAT9	1	CARAT	9	Se despierta por la noche?	2	CARAT1 a 92	Hasta uno o dos días a la semana
16	Femenino	28	2020-02-17	9	011617022020	CARAT10	1	CARAT	10	Aumentar el uso de sus medicamentos?	3	CARAT103	No estoy tomando medicamentos
16	Femenino	28	2020-02-17	9	011617022020	CARAT11	1	CARAT	11	Fueron fáciles las preguntas?	1	CARAT111	Si
16	Femenino	28	2020-02-17	9	011617022020	ACQ51	2	ACQ5	1	Durante la ultima semana con que frecuencia se despertó por la noche debido al asma?	2	ACQ512	Unas Pocas Veces
16	Femenino	28	2020-02-17	9	011617022020	ACQ52	2	ACQ5	2	Durante la ultima semana como fueron de graves los síntomas de asma que tuvo al despertarse por la mañana?	0	ACQ520	No tuvo síntomas
16	Femenino	28	2020-02-17	9	011617022020	ACQ53	2	ACQ5	3	Durante la ultima semana hasta que punto el asma le limito sus actividades?	3	ACQ533	Moderadamente limitado
16	Femenino	28	2020-02-17	9	011617022020	ACQ54	2	ACQ5	4	Durante la ultima semana hasta que punto noto que le hacia falta el aire debido al asma?	4	ACQ544	Bastante
16	Femenino	28	2020-02-17	9	011617022020	ACQ55	2	ACQ5	5	Durante la ultima semana cuanto tiempo tuvo silbidos o pitidos en el pecho?	5	ACQ555	Casi siempre
16	Femenino	28	2020-02-17	9	011617022020	ACQ56	2	ACQ5	6	Fueron fáciles las preguntas?	1	ACQ561	Si
16	Femenino	28	2020-02-17	9	011617022020	EAV1	3	EAV	1	Los síntomas de la rinitis alérgica en forma global	90	EAV190	90
16	Femenino	28	2020-02-17	9	011617022020	EAV2	3	EAV	2	Obstrucción nasal	90	EAV290	90
16	Femenino	28	2020-02-17	9	011617022020	EAV3	3	EAV	3	Estornudos a repetición	95	EAV395	95
16	Femenino	28	2020-02-17	9	011617022020	EAV4	3	EAV	4	Rasquiña nasal	95	EAV495	95
16	Femenino	28	2020-02-17	9	011617022020	EAV5	3	EAV	5	Presencia de secreción o moco como agua	95	EAV595	95
16	Femenino	28	2020-02-17	9	011617022020	EAV6	3	EAV	6	Sensación de falta de aire	100	EAV6100	100
16	Femenino	28	2020-02-17	9	011617022020	EAV7	3	EAV	7	Los síntomas de asma es forma global	84	EAV784	84
16	Femenino	28	2020-02-17	9	011617022020	EAV8	3	EAV	8	Silbidos en el pecho?	88	EAV888	88
16	Femenino	28	2020-02-17	9	011617022020	EAV9	3	EAV	9	Sensación de opresión en el pecho durante un esfuerzo físico	95	EAV995	95
16	Femenino	28	2020-02-17	9	011617022020	EAV10	3	EAV	10	Cansancio o dificultad para realizar las actividades diarias	94	EAV1094	94
16	Femenino	28	2020-02-17	9	011617022020	EAV11	3	EAV	11	Se despierta durante la noche	94	EAV1194	94
16	Femenino	28	2020-02-17	9	011617022020	EAV12	3	EAV	12	Fueron fáciles las preguntas?	1	EAV121	Si
16	Femenino	28	2020-02-17	9	011617022020	ESCALA CAMBIO 1	4	ESCALA CAMBIO	1	Ha mejorado o empeorado sus síntomas	5	ESCALA CAMBIO 15	Bastante mejor
16	Femenino	28	2020-02-17	9	011617022020	ESCALA CAMBIO 2	4	ESCALA CAMBIO	2	Fueron fáciles las preguntas?	1	ESCALA CAMBIO 21	Si
16	Femenino	28	2020-02-17	9	011617022020	ESCALA RINITIS1	5	ESCALA RINITIS	1	Obstrucción nasal	Si	ESCALA RINITIS2Si	Si
16	Femenino	28	2020-02-17	9	011617022020	ESCALA RINITIS2	5	ESCALA RINITIS	2	Estornudos a repetición	si	ESCALA RINITIS3si	Si
16	Femenino	28	2020-02-17	9	011617022020	ESCALA RINITIS3	5	ESCALA RINITIS	3	Rasquiña en la nariz	si	ESCALA RINITIS4si	Si
16	Femenino	28	2020-02-17	9	011617022020	ESCALA RINITIS4	5	ESCALA RINITIS	4	Secreción o moco como agua	No	ESCALA RINITIS5No	No
16	Femenino	28	2020-02-17	9	011617022020	ESCALA RINITIS5	5	ESCALA RINITIS	5	Mas de 4 días a la semana	No	ESCALA RINITIS6No	No
16	Femenino	28	2020-02-17	9	011617022020	ESCALA RINITIS6	5	ESCALA RINITIS	6	Mas de 4 semanas seguidas	No	ESCALA RINITIS7No	No
16	Femenino	28	2020-02-17	9	011617022020	ESCALA RINITIS7	5	ESCALA RINITIS	7	Le alteran el sueno	Si	ESCALA RINITIS8Si	Si
16	Femenino	28	2020-02-17	9	011617022020	ESCALA RINITIS8	5	ESCALA RINITIS	8	Le afecta la realización de sus actividades diarias/ deportivas	Si	ESCALA RINITIS9Si	Si
16	Femenino	28	2020-02-17	9	011617022020	ESCALA RINITIS9	5	ESCALA RINITIS	9	Interfieren en sus actividades laborales o escolares	Si	ESCALA RINITIS10Si	Si
16	Femenino	28	2020-02-17	9	011617022020	ESCALA RINITIS10	5	ESCALA RINITIS	10	Le afectan su vida, lo incapacitan	Si	ESCALA RINITIS11Si	Si
16	Femenino	28	2020-02-17	9	011617022020	ESCALA RINITIS12	5	ESCALA RINITIS	12	Fueron fáciles las preguntas?	1	ESCALA RINITIS121	Si
16	Femenino	28	2020-02-17	9	011617022020	MEDICACION1	6	MEDICACION	1	La Medicación Aumento o disminuyo?	3	MEDICACION13	Se mantuvo
16	Femenino	28	2020-02-17	9	011617022020	CLASIFICACION DE LA RINITIS1	7	CLASIFICACION DE LA RINITIS	1	Clasificacion de la Rinitis	2	CLASIFICACION DE LA RINITIS12	Moderada a Severa
17	Femenino	43	2020-02-17	5	021717022020	CARAT1	1	CARAT	1	Congestión Nasal?	1	CARAT1 a 91	Mas de dos días a la semana
17	Femenino	43	2020-02-17	5	021717022020	CARAT2	1	CARAT	2	Estornudos?	3	CARAT1 a 93	Nunca
17	Femenino	43	2020-02-17	5	021717022020	CARAT3	1	CARAT	3	Rasquiña en la nariz?	1	CARAT1 a 91	Mas de dos días a la semana
17	Femenino	43	2020-02-17	5	021717022020	CARAT4	1	CARAT	4	Salida de moco por la nariz?	2	CARAT1 a 92	Hasta uno o dos días a la semana
17	Femenino	43	2020-02-17	5	021717022020	CARAT5	1	CARAT	5	Falta de aire/ahogo?	3	CARAT1 a 93	Nunca
17	Femenino	43	2020-02-17	5	021717022020	CARAT6	1	CARAT	6	Silbidos en el pecho?	3	CARAT1 a 93	Nunca
17	Femenino	43	2020-02-17	5	021717022020	CARAT7	1	CARAT	7	Presión en el pecho durante un esfuerzo Físico?	2	CARAT1 a 92	Hasta uno o dos días a la semana
17	Femenino	43	2020-02-17	5	021717022020	CARAT8	1	CARAT	8	Cansancio/Dificultad en realizar sus actividades diarias?	3	CARAT1 a 93	Nunca
17	Femenino	43	2020-02-17	5	021717022020	CARAT9	1	CARAT	9	Se despierta por la noche?	2	CARAT1 a 92	Hasta uno o dos días a la semana
17	Femenino	43	2020-02-17	5	021717022020	CARAT10	1	CARAT	10	Aumentar el uso de sus medicamentos?	2	CARAT102	Nunca
17	Femenino	43	2020-02-17	5	021717022020	CARAT11	1	CARAT	11	Fueron fáciles las preguntas?	1	CARAT111	Si
17	Femenino	43	2020-02-17	5	021717022020	ACQ51	2	ACQ5	1	Durante la ultima semana con que frecuencia se despertó por la noche debido al asma?	1	ACQ511	Casi Nunca
17	Femenino	43	2020-02-17	5	021717022020	ACQ52	2	ACQ5	2	Durante la ultima semana como fueron de graves los síntomas de asma que tuvo al despertarse por la mañana?	0	ACQ520	No tuvo síntomas
17	Femenino	43	2020-02-17	5	021717022020	ACQ53	2	ACQ5	3	Durante la ultima semana hasta que punto el asma le limito sus actividades?	0	ACQ530	Nada limitado
17	Femenino	43	2020-02-17	5	021717022020	ACQ54	2	ACQ5	4	Durante la ultima semana hasta que punto noto que le hacia falta el aire debido al asma?	2	ACQ542	Un poco
17	Femenino	43	2020-02-17	5	021717022020	ACQ55	2	ACQ5	5	Durante la ultima semana cuanto tiempo tuvo silbidos o pitidos en el pecho?	1	ACQ551	Casi nunca
17	Femenino	43	2020-02-17	5	021717022020	ACQ56	2	ACQ5	6	Fueron fáciles las preguntas?	1	ACQ561	Si
17	Femenino	43	2020-02-17	5	021717022020	EAV1	3	EAV	1	Los síntomas de la rinitis alérgica en forma global	37	EAV137	37
17	Femenino	43	2020-02-17	5	021717022020	EAV2	3	EAV	2	Obstrucción nasal	22	EAV222	22
17	Femenino	43	2020-02-17	5	021717022020	EAV3	3	EAV	3	Estornudos a repetición	9	EAV39	9
17	Femenino	43	2020-02-17	5	021717022020	EAV4	3	EAV	4	Rasquiña nasal	60	EAV460	60
17	Femenino	43	2020-02-17	5	021717022020	EAV5	3	EAV	5	Presencia de secreción o moco como agua	24	EAV524	24
17	Femenino	43	2020-02-17	5	021717022020	EAV6	3	EAV	6	Sensación de falta de aire	12	EAV612	12
17	Femenino	43	2020-02-17	5	021717022020	EAV7	3	EAV	7	Los síntomas de asma es forma global	13	EAV713	13
17	Femenino	43	2020-02-17	5	021717022020	EAV8	3	EAV	8	Silbidos en el pecho?	23	EAV823	23
17	Femenino	43	2020-02-17	5	021717022020	EAV9	3	EAV	9	Sensación de opresión en el pecho durante un esfuerzo físico	5	EAV95	5
17	Femenino	43	2020-02-17	5	021717022020	EAV10	3	EAV	10	Cansancio o dificultad para realizar las actividades diarias	5	EAV105	5
17	Femenino	43	2020-02-17	5	021717022020	EAV11	3	EAV	11	Se despierta durante la noche	15	EAV1115	15
17	Femenino	43	2020-02-17	5	021717022020	EAV12	3	EAV	12	Fueron fáciles las preguntas?	1	EAV121	Si
17	Femenino	43	2020-02-17	5	021717022020	ESCALA CAMBIO 1	4	ESCALA CAMBIO	1	Ha mejorado o empeorado sus síntomas	6	ESCALA CAMBIO 16	Muchísimo mejor
17	Femenino	43	2020-02-17	5	021717022020	ESCALA CAMBIO 2	4	ESCALA CAMBIO	2	Fueron fáciles las preguntas?	1	ESCALA CAMBIO 21	Si
17	Femenino	43	2020-02-17	5	021717022020	ESCALA RINITIS1	5	ESCALA RINITIS	1	Obstrucción nasal	Si	ESCALA RINITIS2Si	Si
17	Femenino	43	2020-02-17	5	021717022020	ESCALA RINITIS2	5	ESCALA RINITIS	2	Estornudos a repetición	No	ESCALA RINITIS3No	No
17	Femenino	43	2020-02-17	5	021717022020	ESCALA RINITIS3	5	ESCALA RINITIS	3	Rasquiña en la nariz	Si	ESCALA RINITIS4Si	Si
17	Femenino	43	2020-02-17	5	021717022020	ESCALA RINITIS4	5	ESCALA RINITIS	4	Secreción o moco como agua	No	ESCALA RINITIS5No	No
17	Femenino	43	2020-02-17	5	021717022020	ESCALA RINITIS5	5	ESCALA RINITIS	5	Mas de 4 días a la semana	No	ESCALA RINITIS6No	No
17	Femenino	43	2020-02-17	5	021717022020	ESCALA RINITIS6	5	ESCALA RINITIS	6	Mas de 4 semanas seguidas	Si	ESCALA RINITIS7Si	Si
17	Femenino	43	2020-02-17	5	021717022020	ESCALA RINITIS7	5	ESCALA RINITIS	7	Le alteran el sueno	No	ESCALA RINITIS8No	No
17	Femenino	43	2020-02-17	5	021717022020	ESCALA RINITIS8	5	ESCALA RINITIS	8	Le afecta la realización de sus actividades diarias/ deportivas	No	ESCALA RINITIS9No	No
17	Femenino	43	2020-02-17	5	021717022020	ESCALA RINITIS9	5	ESCALA RINITIS	9	Interfieren en sus actividades laborales o escolares	Si	ESCALA RINITIS10Si	Si
17	Femenino	43	2020-02-17	5	021717022020	ESCALA RINITIS10	5	ESCALA RINITIS	10	Le afectan su vida, lo incapacitan	No	ESCALA RINITIS11No	No
17	Femenino	43	2020-02-17	5	021717022020	ESCALA RINITIS12	5	ESCALA RINITIS	12	Fueron fáciles las preguntas?	1	ESCALA RINITIS121	Si
17	Femenino	43	2020-02-17	5	021717022020	MEDICACION1	6	MEDICACION	1	La Medicación Aumento o disminuyo?	3	MEDICACION13	Se mantuvo
17	Femenino	43	2020-02-17	5	021717022020	CLASIFICACION DE LA RINITIS1	7	CLASIFICACION DE LA RINITIS	1	Clasificacion de la Rinitis	2	CLASIFICACION DE LA RINITIS12	Moderada a Severa
18	Femenino	44	2020-02-17	7	011817022020	CARAT1	1	CARAT	1	Congestión Nasal?	3	CARAT1 a 93	Nunca
18	Femenino	44	2020-02-17	7	011817022020	CARAT2	1	CARAT	2	Estornudos?	2	CARAT1 a 92	Hasta uno o dos días a la semana
18	Femenino	44	2020-02-17	7	011817022020	CARAT3	1	CARAT	3	Rasquiña en la nariz?	3	CARAT1 a 93	Nunca
18	Femenino	44	2020-02-17	7	011817022020	CARAT4	1	CARAT	4	Salida de moco por la nariz?	3	CARAT1 a 93	Nunca
18	Femenino	44	2020-02-17	7	011817022020	CARAT5	1	CARAT	5	Falta de aire/ahogo?	3	CARAT1 a 93	Nunca
18	Femenino	44	2020-02-17	7	011817022020	CARAT6	1	CARAT	6	Silbidos en el pecho?	3	CARAT1 a 93	Nunca
18	Femenino	44	2020-02-17	7	011817022020	CARAT7	1	CARAT	7	Presión en el pecho durante un esfuerzo Físico?	3	CARAT1 a 93	Nunca
18	Femenino	44	2020-02-17	7	011817022020	CARAT8	1	CARAT	8	Cansancio/Dificultad en realizar sus actividades diarias?	3	CARAT1 a 93	Nunca
18	Femenino	44	2020-02-17	7	011817022020	CARAT9	1	CARAT	9	Se despierta por la noche?	3	CARAT1 a 93	Nunca
18	Femenino	44	2020-02-17	7	011817022020	CARAT10	1	CARAT	10	Aumentar el uso de sus medicamentos?	2	CARAT102	Nunca
18	Femenino	44	2020-02-17	7	011817022020	CARAT11	1	CARAT	11	Fueron fáciles las preguntas?	1	CARAT111	Si
18	Femenino	44	2020-02-17	7	011817022020	ACQ51	2	ACQ5	1	Durante la ultima semana con que frecuencia se despertó por la noche debido al asma?	0	ACQ510	Nunca
18	Femenino	44	2020-02-17	7	011817022020	ACQ52	2	ACQ5	2	Durante la ultima semana como fueron de graves los síntomas de asma que tuvo al despertarse por la mañana?	0	ACQ520	No tuvo síntomas
18	Femenino	44	2020-02-17	7	011817022020	ACQ53	2	ACQ5	3	Durante la ultima semana hasta que punto el asma le limito sus actividades?	0	ACQ530	Nada limitado
18	Femenino	44	2020-02-17	7	011817022020	ACQ54	2	ACQ5	4	Durante la ultima semana hasta que punto noto que le hacia falta el aire debido al asma?	0	ACQ540	Nada en absoluto
18	Femenino	44	2020-02-17	7	011817022020	ACQ55	2	ACQ5	5	Durante la ultima semana cuanto tiempo tuvo silbidos o pitidos en el pecho?	0	ACQ550	Nunca
18	Femenino	44	2020-02-17	7	011817022020	ACQ56	2	ACQ5	6	Fueron fáciles las preguntas?	1	ACQ561	Si
18	Femenino	44	2020-02-17	7	011817022020	EAV1	3	EAV	1	Los síntomas de la rinitis alérgica en forma global	1	EAV11	0
18	Femenino	44	2020-02-17	7	011817022020	EAV2	3	EAV	2	Obstrucción nasal	3	EAV23	3
18	Femenino	44	2020-02-17	7	011817022020	EAV3	3	EAV	3	Estornudos a repetición	3	EAV33	0
18	Femenino	44	2020-02-17	7	011817022020	EAV4	3	EAV	4	Rasquiña nasal	3	EAV43	3
18	Femenino	44	2020-02-17	7	011817022020	EAV5	3	EAV	5	Presencia de secreción o moco como agua	3	EAV53	3
18	Femenino	44	2020-02-17	7	011817022020	EAV6	3	EAV	6	Sensación de falta de aire	3	EAV63	3
18	Femenino	44	2020-02-17	7	011817022020	EAV7	3	EAV	7	Los síntomas de asma es forma global	3	EAV73	3
18	Femenino	44	2020-02-17	7	011817022020	EAV8	3	EAV	8	Silbidos en el pecho?	1	EAV81	1
18	Femenino	44	2020-02-17	7	011817022020	EAV9	3	EAV	9	Sensación de opresión en el pecho durante un esfuerzo físico	4	EAV94	4
18	Femenino	44	2020-02-17	7	011817022020	EAV10	3	EAV	10	Cansancio o dificultad para realizar las actividades diarias	2	EAV102	2
18	Femenino	44	2020-02-17	7	011817022020	EAV11	3	EAV	11	Se despierta durante la noche	3	EAV113	3
18	Femenino	44	2020-02-17	7	011817022020	EAV12	3	EAV	12	Fueron fáciles las preguntas?	1	EAV121	Si
18	Femenino	44	2020-02-17	7	011817022020	ESCALA CAMBIO 1	4	ESCALA CAMBIO	1	Ha mejorado o empeorado sus síntomas	7	ESCALA CAMBIO 17	Extremadamente mejor
18	Femenino	44	2020-02-17	7	011817022020	ESCALA CAMBIO 2	4	ESCALA CAMBIO	2	Fueron fáciles las preguntas?	1	ESCALA CAMBIO 21	Si
18	Femenino	44	2020-02-17	7	011817022020	ESCALA RINITIS1	5	ESCALA RINITIS	1	Obstrucción nasal	No	ESCALA RINITIS2No	No
18	Femenino	44	2020-02-17	7	011817022020	ESCALA RINITIS2	5	ESCALA RINITIS	2	Estornudos a repetición	No	ESCALA RINITIS3No	No
18	Femenino	44	2020-02-17	7	011817022020	ESCALA RINITIS3	5	ESCALA RINITIS	3	Rasquiña en la nariz	No	ESCALA RINITIS4No	No
18	Femenino	44	2020-02-17	7	011817022020	ESCALA RINITIS4	5	ESCALA RINITIS	4	Secreción o moco como agua	No	ESCALA RINITIS5No	No
18	Femenino	44	2020-02-17	7	011817022020	ESCALA RINITIS5	5	ESCALA RINITIS	5	Mas de 4 días a la semana	No	ESCALA RINITIS6No	No
18	Femenino	44	2020-02-17	7	011817022020	ESCALA RINITIS6	5	ESCALA RINITIS	6	Mas de 4 semanas seguidas	No	ESCALA RINITIS7No	No
18	Femenino	44	2020-02-17	7	011817022020	ESCALA RINITIS7	5	ESCALA RINITIS	7	Le alteran el sueno	No	ESCALA RINITIS8No	No
18	Femenino	44	2020-02-17	7	011817022020	ESCALA RINITIS8	5	ESCALA RINITIS	8	Le afecta la realización de sus actividades diarias/ deportivas	No	ESCALA RINITIS9No	No
18	Femenino	44	2020-02-17	7	011817022020	ESCALA RINITIS9	5	ESCALA RINITIS	9	Interfieren en sus actividades laborales o escolares	No	ESCALA RINITIS10No	No
18	Femenino	44	2020-02-17	7	011817022020	ESCALA RINITIS10	5	ESCALA RINITIS	10	Le afectan su vida, lo incapacitan	No	ESCALA RINITIS11No	No
18	Femenino	44	2020-02-17	7	011817022020	ESCALA RINITIS12	5	ESCALA RINITIS	12	Fueron fáciles las preguntas?	1	ESCALA RINITIS121	Si
18	Femenino	44	2020-02-17	7	011817022020	MEDICACION1	6	MEDICACION	1	La Medicación Aumento o disminuyo?	3	MEDICACION13	Se mantuvo
18	Femenino	44	2020-02-17	7	011817022020	CLASIFICACION DE LA RINITIS1	7	CLASIFICACION DE LA RINITIS	1	Clasificacion de la Rinitis	1	CLASIFICACION DE LA RINITIS11	Leve
19	Femenino	33	2021-02-16	7	021917022020	CARAT1	1	CARAT	1	Congestión Nasal?	2	CARAT1 a 92	Hasta uno o dos días a la semana
19	Femenino	33	2021-02-16	7	021917022020	CARAT2	1	CARAT	2	Estornudos?	2	CARAT1 a 92	Hasta uno o dos días a la semana
19	Femenino	33	2021-02-16	7	021917022020	CARAT3	1	CARAT	3	Rasquiña en la nariz?	2	CARAT1 a 92	Hasta uno o dos días a la semana
19	Femenino	33	2021-02-16	7	021917022020	CARAT4	1	CARAT	4	Salida de moco por la nariz?	3	CARAT1 a 93	Nunca
19	Femenino	33	2021-02-16	7	021917022020	CARAT5	1	CARAT	5	Falta de aire/ahogo?	3	CARAT1 a 93	Nunca
19	Femenino	33	2021-02-16	7	021917022020	CARAT6	1	CARAT	6	Silbidos en el pecho?	3	CARAT1 a 93	Nunca
19	Femenino	33	2021-02-16	7	021917022020	CARAT7	1	CARAT	7	Presión en el pecho durante un esfuerzo Físico?	2	CARAT1 a 92	Hasta uno o dos días a la semana
19	Femenino	33	2021-02-16	7	021917022020	CARAT8	1	CARAT	8	Cansancio/Dificultad en realizar sus actividades diarias?	3	CARAT1 a 93	Nunca
19	Femenino	33	2021-02-16	7	021917022020	CARAT9	1	CARAT	9	Se despierta por la noche?	2	CARAT1 a 92	Hasta uno o dos días a la semana
19	Femenino	33	2021-02-16	7	021917022020	CARAT10	1	CARAT	10	Aumentar el uso de sus medicamentos?	2	CARAT102	Nunca
19	Femenino	33	2021-02-16	7	021917022020	CARAT11	1	CARAT	11	Fueron fáciles las preguntas?	1	CARAT111	Si
19	Femenino	33	2021-02-16	7	021917022020	ACQ51	2	ACQ5	1	Durante la ultima semana con que frecuencia se despertó por la noche debido al asma?	0	ACQ510	Nunca
19	Femenino	33	2021-02-16	7	021917022020	ACQ52	2	ACQ5	2	Durante la ultima semana como fueron de graves los síntomas de asma que tuvo al despertarse por la mañana?	0	ACQ520	No tuvo síntomas
19	Femenino	33	2021-02-16	7	021917022020	ACQ53	2	ACQ5	3	Durante la ultima semana hasta que punto el asma le limito sus actividades?	0	ACQ530	Nada limitado
19	Femenino	33	2021-02-16	7	021917022020	ACQ54	2	ACQ5	4	Durante la ultima semana hasta que punto noto que le hacia falta el aire debido al asma?	0	ACQ540	Nada en absoluto
19	Femenino	33	2021-02-16	7	021917022020	ACQ55	2	ACQ5	5	Durante la ultima semana cuanto tiempo tuvo silbidos o pitidos en el pecho?	0	ACQ550	Nunca
19	Femenino	33	2021-02-16	7	021917022020	ACQ56	2	ACQ5	6	Fueron fáciles las preguntas?	1	ACQ561	Si
19	Femenino	33	2021-02-16	7	021917022020	EAV1	3	EAV	1	Los síntomas de la rinitis alérgica en forma global	60	EAV160	60
19	Femenino	33	2021-02-16	7	021917022020	EAV2	3	EAV	2	Obstrucción nasal	60	EAV260	60
19	Femenino	33	2021-02-16	7	021917022020	EAV3	3	EAV	3	Estornudos a repetición	70	EAV370	70
19	Femenino	33	2021-02-16	7	021917022020	EAV4	3	EAV	4	Rasquiña nasal	60	EAV460	60
19	Femenino	33	2021-02-16	7	021917022020	EAV5	3	EAV	5	Presencia de secreción o moco como agua	50	EAV550	50
19	Femenino	33	2021-02-16	7	021917022020	EAV6	3	EAV	6	Sensación de falta de aire	50	EAV650	50
19	Femenino	33	2021-02-16	7	021917022020	EAV7	3	EAV	7	Los síntomas de asma es forma global	50	EAV750	50
19	Femenino	33	2021-02-16	7	021917022020	EAV8	3	EAV	8	Silbidos en el pecho?	50	EAV850	50
19	Femenino	33	2021-02-16	7	021917022020	EAV9	3	EAV	9	Sensación de opresión en el pecho durante un esfuerzo físico	70	EAV970	70
19	Femenino	33	2021-02-16	7	021917022020	EAV10	3	EAV	10	Cansancio o dificultad para realizar las actividades diarias	0	EAV100	0
19	Femenino	33	2021-02-16	7	021917022020	EAV11	3	EAV	11	Se despierta durante la noche	30	EAV1130	30
19	Femenino	33	2021-02-16	7	021917022020	EAV12	3	EAV	12	Fueron fáciles las preguntas?	1	EAV121	Si
19	Femenino	33	2021-02-16	7	021917022020	ESCALA CAMBIO 1	4	ESCALA CAMBIO	1	Ha mejorado o empeorado sus síntomas	3	ESCALA CAMBIO 13	Algo mejor
19	Femenino	33	2021-02-16	7	021917022020	ESCALA CAMBIO 2	4	ESCALA CAMBIO	2	Fueron fáciles las preguntas?	1	ESCALA CAMBIO 21	Si
19	Femenino	33	2021-02-16	7	021917022020	ESCALA RINITIS1	5	ESCALA RINITIS	1	Obstrucción nasal	si	ESCALA RINITIS2si	Si
19	Femenino	33	2021-02-16	7	021917022020	ESCALA RINITIS2	5	ESCALA RINITIS	2	Estornudos a repetición	si	ESCALA RINITIS3si	Si
19	Femenino	33	2021-02-16	7	021917022020	ESCALA RINITIS3	5	ESCALA RINITIS	3	Rasquiña en la nariz	si	ESCALA RINITIS4si	Si
19	Femenino	33	2021-02-16	7	021917022020	ESCALA RINITIS4	5	ESCALA RINITIS	4	Secreción o moco como agua	si	ESCALA RINITIS5si	Si
19	Femenino	33	2021-02-16	7	021917022020	ESCALA RINITIS5	5	ESCALA RINITIS	5	Mas de 4 días a la semana	si	ESCALA RINITIS6si	Si
19	Femenino	33	2021-02-16	7	021917022020	ESCALA RINITIS6	5	ESCALA RINITIS	6	Mas de 4 semanas seguidas	No	ESCALA RINITIS7No	No
19	Femenino	33	2021-02-16	7	021917022020	ESCALA RINITIS7	5	ESCALA RINITIS	7	Le alteran el sueno	si	ESCALA RINITIS8si	Si
19	Femenino	33	2021-02-16	7	021917022020	ESCALA RINITIS8	5	ESCALA RINITIS	8	Le afecta la realización de sus actividades diarias/ deportivas	No	ESCALA RINITIS9No	No
19	Femenino	33	2021-02-16	7	021917022020	ESCALA RINITIS9	5	ESCALA RINITIS	9	Interfieren en sus actividades laborales o escolares	No	ESCALA RINITIS10No	No
19	Femenino	33	2021-02-16	7	021917022020	ESCALA RINITIS10	5	ESCALA RINITIS	10	Le afectan su vida, lo incapacitan	No	ESCALA RINITIS11No	No
19	Femenino	33	2021-02-16	7	021917022020	ESCALA RINITIS12	5	ESCALA RINITIS	12	Fueron fáciles las preguntas?	1	ESCALA RINITIS121	Si
19	Femenino	33	2021-02-16	7	021917022020	MEDICACION1	6	MEDICACION	1	La Medicación Aumento o disminuyo?	3	MEDICACION13	Se mantuvo
19	Femenino	33	2021-02-16	7	021917022020	CLASIFICACION DE LA RINITIS1	7	CLASIFICACION DE LA RINITIS	1	Clasificacion de la Rinitis	2	CLASIFICACION DE LA RINITIS12	Moderada a Severa
20	Femenino	40	2020-02-17	13	022017022020	CARAT1	1	CARAT	1	Congestión Nasal?	0	CARAT1 a 90	Casi o todos los días
20	Femenino	40	2020-02-17	13	022017022020	CARAT2	1	CARAT	2	Estornudos?	2	CARAT1 a 92	Hasta uno o dos días a la semana
20	Femenino	40	2020-02-17	13	022017022020	CARAT3	1	CARAT	3	Rasquiña en la nariz?	1	CARAT1 a 91	Mas de dos días a la semana
20	Femenino	40	2020-02-17	13	022017022020	CARAT4	1	CARAT	4	Salida de moco por la nariz?	1	CARAT1 a 91	Mas de dos días a la semana
20	Femenino	40	2020-02-17	13	022017022020	CARAT5	1	CARAT	5	Falta de aire/ahogo?	2	CARAT1 a 92	Hasta uno o dos días a la semana
20	Femenino	40	2020-02-17	13	022017022020	CARAT6	1	CARAT	6	Silbidos en el pecho?	2	CARAT1 a 92	Hasta uno o dos días a la semana
20	Femenino	40	2020-02-17	13	022017022020	CARAT7	1	CARAT	7	Presión en el pecho durante un esfuerzo Físico?	2	CARAT1 a 92	Hasta uno o dos días a la semana
20	Femenino	40	2020-02-17	13	022017022020	CARAT8	1	CARAT	8	Cansancio/Dificultad en realizar sus actividades diarias?	1	CARAT1 a 91	Mas de dos días a la semana
20	Femenino	40	2020-02-17	13	022017022020	CARAT9	1	CARAT	9	Se despierta por la noche?	1	CARAT1 a 91	Mas de dos días a la semana
20	Femenino	40	2020-02-17	13	022017022020	CARAT10	1	CARAT	10	Aumentar el uso de sus medicamentos?	2	CARAT102	Nunca
20	Femenino	40	2020-02-17	13	022017022020	CARAT11	1	CARAT	11	Fueron fáciles las preguntas?	1	CARAT111	Si
20	Femenino	40	2020-02-17	13	022017022020	ACQ51	2	ACQ5	1	Durante la ultima semana con que frecuencia se despertó por la noche debido al asma?	0	ACQ510	Nunca
20	Femenino	40	2020-02-17	13	022017022020	ACQ52	2	ACQ5	2	Durante la ultima semana como fueron de graves los síntomas de asma que tuvo al despertarse por la mañana?	0	ACQ520	No tuvo síntomas
20	Femenino	40	2020-02-17	13	022017022020	ACQ53	2	ACQ5	3	Durante la ultima semana hasta que punto el asma le limito sus actividades?	1	ACQ531	Muy poco limitado
20	Femenino	40	2020-02-17	13	022017022020	ACQ54	2	ACQ5	4	Durante la ultima semana hasta que punto noto que le hacia falta el aire debido al asma?	1	ACQ541	Muy poco
20	Femenino	40	2020-02-17	13	022017022020	ACQ55	2	ACQ5	5	Durante la ultima semana cuanto tiempo tuvo silbidos o pitidos en el pecho?	0	ACQ550	Nunca
20	Femenino	40	2020-02-17	13	022017022020	ACQ56	2	ACQ5	6	Fueron fáciles las preguntas?	1	ACQ561	Si
20	Femenino	40	2020-02-17	13	022017022020	EAV1	3	EAV	1	Los síntomas de la rinitis alérgica en forma global	78	EAV178	78
20	Femenino	40	2020-02-17	13	022017022020	EAV2	3	EAV	2	Obstrucción nasal	56	EAV256	56
20	Femenino	40	2020-02-17	13	022017022020	EAV3	3	EAV	3	Estornudos a repetición	14	EAV314	14
20	Femenino	40	2020-02-17	13	022017022020	EAV4	3	EAV	4	Rasquiña nasal	54	EAV454	54
20	Femenino	40	2020-02-17	13	022017022020	EAV5	3	EAV	5	Presencia de secreción o moco como agua	36	EAV536	36
20	Femenino	40	2020-02-17	13	022017022020	EAV6	3	EAV	6	Sensación de falta de aire	10	EAV610	10
20	Femenino	40	2020-02-17	13	022017022020	EAV7	3	EAV	7	Los síntomas de asma es forma global	2	EAV72	2
20	Femenino	40	2020-02-17	13	022017022020	EAV8	3	EAV	8	Silbidos en el pecho?	3	EAV83	3
20	Femenino	40	2020-02-17	13	022017022020	EAV9	3	EAV	9	Sensación de opresión en el pecho durante un esfuerzo físico	4	EAV94	4
20	Femenino	40	2020-02-17	13	022017022020	EAV10	3	EAV	10	Cansancio o dificultad para realizar las actividades diarias	10	EAV1010	0
20	Femenino	40	2020-02-17	13	022017022020	EAV11	3	EAV	11	Se despierta durante la noche	8	EAV118	8
20	Femenino	40	2020-02-17	13	022017022020	EAV12	3	EAV	12	Fueron fáciles las preguntas?	1	EAV121	Si
20	Femenino	40	2020-02-17	13	022017022020	ESCALA CAMBIO 1	4	ESCALA CAMBIO	1	Ha mejorado o empeorado sus síntomas	2	ESCALA CAMBIO 12	Un poco mejor
20	Femenino	40	2020-02-17	13	022017022020	ESCALA CAMBIO 2	4	ESCALA CAMBIO	2	Fueron fáciles las preguntas?	1	ESCALA CAMBIO 21	Si
20	Femenino	40	2020-02-17	13	022017022020	ESCALA RINITIS1	5	ESCALA RINITIS	1	Obstrucción nasal	si	ESCALA RINITIS2si	Si
20	Femenino	40	2020-02-17	13	022017022020	ESCALA RINITIS2	5	ESCALA RINITIS	2	Estornudos a repetición	No	ESCALA RINITIS3No	No
20	Femenino	40	2020-02-17	13	022017022020	ESCALA RINITIS3	5	ESCALA RINITIS	3	Rasquiña en la nariz	si	ESCALA RINITIS4si	Si
20	Femenino	40	2020-02-17	13	022017022020	ESCALA RINITIS4	5	ESCALA RINITIS	4	Secreción o moco como agua	si	ESCALA RINITIS5si	Si
20	Femenino	40	2020-02-17	13	022017022020	ESCALA RINITIS5	5	ESCALA RINITIS	5	Mas de 4 días a la semana	No	ESCALA RINITIS6No	No
20	Femenino	40	2020-02-17	13	022017022020	ESCALA RINITIS6	5	ESCALA RINITIS	6	Mas de 4 semanas seguidas	Si	ESCALA RINITIS7Si	Si
20	Femenino	40	2020-02-17	13	022017022020	ESCALA RINITIS7	5	ESCALA RINITIS	7	Le alteran el sueno	si	ESCALA RINITIS8si	Si
20	Femenino	40	2020-02-17	13	022017022020	ESCALA RINITIS8	5	ESCALA RINITIS	8	Le afecta la realización de sus actividades diarias/ deportivas	Si	ESCALA RINITIS9Si	Si
20	Femenino	40	2020-02-17	13	022017022020	ESCALA RINITIS9	5	ESCALA RINITIS	9	Interfieren en sus actividades laborales o escolares	si	ESCALA RINITIS10si	Si
20	Femenino	40	2020-02-17	13	022017022020	ESCALA RINITIS10	5	ESCALA RINITIS	10	Le afectan su vida, lo incapacitan	Si	ESCALA RINITIS11Si	Si
20	Femenino	40	2020-02-17	13	022017022020	ESCALA RINITIS12	5	ESCALA RINITIS	12	Fueron fáciles las preguntas?	1	ESCALA RINITIS121	Si
20	Femenino	40	2020-02-17	13	022017022020	MEDICACION1	6	MEDICACION	1	La Medicación Aumento o disminuyo?	1	MEDICACION11	Aumento
20	Femenino	40	2020-02-17	13	022017022020	CLASIFICACION DE LA RINITIS1	7	CLASIFICACION DE LA RINITIS	1	Clasificacion de la Rinitis	2	CLASIFICACION DE LA RINITIS12	Moderada a Severa
21	Femenino	26	2021-02-17	9	022118022020	CARAT1	1	CARAT	1	Congestión Nasal?	1	CARAT1 a 91	Mas de dos días a la semana
21	Femenino	26	2021-02-17	9	022118022020	CARAT2	1	CARAT	2	Estornudos?	0	CARAT1 a 90	Casi o todos los días
21	Femenino	26	2021-02-17	9	022118022020	CARAT3	1	CARAT	3	Rasquiña en la nariz?	0	CARAT1 a 90	Casi o todos los días
21	Femenino	26	2021-02-17	9	022118022020	CARAT4	1	CARAT	4	Salida de moco por la nariz?	0	CARAT1 a 90	Casi o todos los días
21	Femenino	26	2021-02-17	9	022118022020	CARAT5	1	CARAT	5	Falta de aire/ahogo?	3	CARAT1 a 93	Nunca
21	Femenino	26	2021-02-17	9	022118022020	CARAT6	1	CARAT	6	Silbidos en el pecho?	3	CARAT1 a 93	Nunca
21	Femenino	26	2021-02-17	9	022118022020	CARAT7	1	CARAT	7	Presión en el pecho durante un esfuerzo Físico?	3	CARAT1 a 93	Nunca
21	Femenino	26	2021-02-17	9	022118022020	CARAT8	1	CARAT	8	Cansancio/Dificultad en realizar sus actividades diarias?	2	CARAT1 a 92	Hasta uno o dos días a la semana
21	Femenino	26	2021-02-17	9	022118022020	CARAT9	1	CARAT	9	Se despierta por la noche?	3	CARAT1 a 93	Nunca
21	Femenino	26	2021-02-17	9	022118022020	CARAT10	1	CARAT	10	Aumentar el uso de sus medicamentos?	2	CARAT102	Nunca
21	Femenino	26	2021-02-17	9	022118022020	CARAT11	1	CARAT	11	Fueron fáciles las preguntas?	1	CARAT111	Si
21	Femenino	26	2021-02-17	9	022118022020	ACQ51	2	ACQ5	1	Durante la ultima semana con que frecuencia se despertó por la noche debido al asma?	0	ACQ510	Nunca
21	Femenino	26	2021-02-17	9	022118022020	ACQ52	2	ACQ5	2	Durante la ultima semana como fueron de graves los síntomas de asma que tuvo al despertarse por la mañana?	0	ACQ520	No tuvo síntomas
21	Femenino	26	2021-02-17	9	022118022020	ACQ53	2	ACQ5	3	Durante la ultima semana hasta que punto el asma le limito sus actividades?	2	ACQ532	Poco limitado
21	Femenino	26	2021-02-17	9	022118022020	ACQ54	2	ACQ5	4	Durante la ultima semana hasta que punto noto que le hacia falta el aire debido al asma?	2	ACQ542	Un poco
21	Femenino	26	2021-02-17	9	022118022020	ACQ55	2	ACQ5	5	Durante la ultima semana cuanto tiempo tuvo silbidos o pitidos en el pecho?	2	ACQ552	Poco tiempo
21	Femenino	26	2021-02-17	9	022118022020	ACQ56	2	ACQ5	6	Fueron fáciles las preguntas?	1	ACQ561	Si
21	Femenino	26	2021-02-17	9	022118022020	EAV1	3	EAV	1	Los síntomas de la rinitis alérgica en forma global	100	EAV1100	100
21	Femenino	26	2021-02-17	9	022118022020	EAV2	3	EAV	2	Obstrucción nasal	60	EAV260	60
21	Femenino	26	2021-02-17	9	022118022020	EAV3	3	EAV	3	Estornudos a repetición	70	EAV370	70
21	Femenino	26	2021-02-17	9	022118022020	EAV4	3	EAV	4	Rasquiña nasal	80	EAV480	80
21	Femenino	26	2021-02-17	9	022118022020	EAV5	3	EAV	5	Presencia de secreción o moco como agua	90	EAV590	90
21	Femenino	26	2021-02-17	9	022118022020	EAV6	3	EAV	6	Sensación de falta de aire	70	EAV670	70
21	Femenino	26	2021-02-17	9	022118022020	EAV7	3	EAV	7	Los síntomas de asma es forma global	100	EAV7100	100
21	Femenino	26	2021-02-17	9	022118022020	EAV8	3	EAV	8	Silbidos en el pecho?	100	EAV8100	100
21	Femenino	26	2021-02-17	9	022118022020	EAV9	3	EAV	9	Sensación de opresión en el pecho durante un esfuerzo físico	100	EAV9100	100
21	Femenino	26	2021-02-17	9	022118022020	EAV10	3	EAV	10	Cansancio o dificultad para realizar las actividades diarias	90	EAV1090	90
21	Femenino	26	2021-02-17	9	022118022020	EAV11	3	EAV	11	Se despierta durante la noche	100	EAV11100	100
21	Femenino	26	2021-02-17	9	022118022020	EAV12	3	EAV	12	Fueron fáciles las preguntas?	1	EAV121	Si
21	Femenino	26	2021-02-17	9	022118022020	ESCALA CAMBIO 1	4	ESCALA CAMBIO	1	Ha mejorado o empeorado sus síntomas	6	ESCALA CAMBIO 16	Muchísimo mejor
21	Femenino	26	2021-02-17	9	022118022020	ESCALA CAMBIO 2	4	ESCALA CAMBIO	2	Fueron fáciles las preguntas?	1	ESCALA CAMBIO 21	Si
21	Femenino	26	2021-02-17	9	022118022020	ESCALA RINITIS1	5	ESCALA RINITIS	1	Obstrucción nasal	si	ESCALA RINITIS2si	Si
21	Femenino	26	2021-02-17	9	022118022020	ESCALA RINITIS2	5	ESCALA RINITIS	2	Estornudos a repetición	si	ESCALA RINITIS3si	Si
21	Femenino	26	2021-02-17	9	022118022020	ESCALA RINITIS3	5	ESCALA RINITIS	3	Rasquiña en la nariz	si	ESCALA RINITIS4si	Si
21	Femenino	26	2021-02-17	9	022118022020	ESCALA RINITIS4	5	ESCALA RINITIS	4	Secreción o moco como agua	si	ESCALA RINITIS5si	Si
21	Femenino	26	2021-02-17	9	022118022020	ESCALA RINITIS5	5	ESCALA RINITIS	5	Mas de 4 días a la semana	si	ESCALA RINITIS6si	Si
21	Femenino	26	2021-02-17	9	022118022020	ESCALA RINITIS6	5	ESCALA RINITIS	6	Mas de 4 semanas seguidas	si	ESCALA RINITIS7si	Si
21	Femenino	26	2021-02-17	9	022118022020	ESCALA RINITIS7	5	ESCALA RINITIS	7	Le alteran el sueno	No	ESCALA RINITIS8No	No
21	Femenino	26	2021-02-17	9	022118022020	ESCALA RINITIS8	5	ESCALA RINITIS	8	Le afecta la realización de sus actividades diarias/ deportivas	No	ESCALA RINITIS9No	No
21	Femenino	26	2021-02-17	9	022118022020	ESCALA RINITIS9	5	ESCALA RINITIS	9	Interfieren en sus actividades laborales o escolares	si	ESCALA RINITIS10si	Si
21	Femenino	26	2021-02-17	9	022118022020	ESCALA RINITIS10	5	ESCALA RINITIS	10	Le afectan su vida, lo incapacitan	No	ESCALA RINITIS11No	No
21	Femenino	26	2021-02-17	9	022118022020	ESCALA RINITIS12	5	ESCALA RINITIS	12	Fueron fáciles las preguntas?	1	ESCALA RINITIS121	Si
21	Femenino	26	2021-02-17	9	022118022020	MEDICACION1	6	MEDICACION	1	La Medicación Aumento o disminuyo?	3	MEDICACION13	Se mantuvo
21	Femenino	26	2021-02-17	9	022118022020	CLASIFICACION DE LA RINITIS1	7	CLASIFICACION DE LA RINITIS	1	Clasificacion de la Rinitis	2	CLASIFICACION DE LA RINITIS12	Moderada a Severa
22	Femenino	20	2020-02-19	4	022219022020	CARAT1	1	CARAT	1	Congestión Nasal?	2	CARAT1 a 92	Hasta uno o dos días a la semana
22	Femenino	20	2020-02-19	4	022219022020	CARAT2	1	CARAT	2	Estornudos?	2	CARAT1 a 92	Hasta uno o dos días a la semana
22	Femenino	20	2020-02-19	4	022219022020	CARAT3	1	CARAT	3	Rasquiña en la nariz?	1	CARAT1 a 91	Mas de dos días a la semana
22	Femenino	20	2020-02-19	4	022219022020	CARAT4	1	CARAT	4	Salida de moco por la nariz?	2	CARAT1 a 92	Hasta uno o dos días a la semana
22	Femenino	20	2020-02-19	4	022219022020	CARAT5	1	CARAT	5	Falta de aire/ahogo?	2	CARAT1 a 92	Hasta uno o dos días a la semana
22	Femenino	20	2020-02-19	4	022219022020	CARAT6	1	CARAT	6	Silbidos en el pecho?	3	CARAT1 a 93	Nunca
22	Femenino	20	2020-02-19	4	022219022020	CARAT7	1	CARAT	7	Presión en el pecho durante un esfuerzo Físico?	2	CARAT1 a 92	Hasta uno o dos días a la semana
22	Femenino	20	2020-02-19	4	022219022020	CARAT8	1	CARAT	8	Cansancio/Dificultad en realizar sus actividades diarias?	3	CARAT1 a 93	Nunca
22	Femenino	20	2020-02-19	4	022219022020	CARAT9	1	CARAT	9	Se despierta por la noche?	2	CARAT1 a 92	Hasta uno o dos días a la semana
22	Femenino	20	2020-02-19	4	022219022020	CARAT10	1	CARAT	10	Aumentar el uso de sus medicamentos?	2	CARAT102	Nunca
22	Femenino	20	2020-02-19	4	022219022020	CARAT11	1	CARAT	11	Fueron fáciles las preguntas?	1	CARAT111	Si
22	Femenino	20	2020-02-19	4	022219022020	ACQ51	2	ACQ5	1	Durante la ultima semana con que frecuencia se despertó por la noche debido al asma?	0	ACQ510	Nunca
22	Femenino	20	2020-02-19	4	022219022020	ACQ52	2	ACQ5	2	Durante la ultima semana como fueron de graves los síntomas de asma que tuvo al despertarse por la mañana?	0	ACQ520	No tuvo síntomas
22	Femenino	20	2020-02-19	4	022219022020	ACQ53	2	ACQ5	3	Durante la ultima semana hasta que punto el asma le limito sus actividades?	1	ACQ531	Muy poco limitado
22	Femenino	20	2020-02-19	4	022219022020	ACQ54	2	ACQ5	4	Durante la ultima semana hasta que punto noto que le hacia falta el aire debido al asma?	1	ACQ541	Muy poco
22	Femenino	20	2020-02-19	4	022219022020	ACQ55	2	ACQ5	5	Durante la ultima semana cuanto tiempo tuvo silbidos o pitidos en el pecho?	0	ACQ550	Nunca
22	Femenino	20	2020-02-19	4	022219022020	ACQ56	2	ACQ5	6	Fueron fáciles las preguntas?	1	ACQ561	Si
22	Femenino	20	2020-02-19	4	022219022020	EAV1	3	EAV	1	Los síntomas de la rinitis alérgica en forma global	30	EAV130	30
22	Femenino	20	2020-02-19	4	022219022020	EAV2	3	EAV	2	Obstrucción nasal	8	EAV28	8
22	Femenino	20	2020-02-19	4	022219022020	EAV3	3	EAV	3	Estornudos a repetición	30	EAV330	30
22	Femenino	20	2020-02-19	4	022219022020	EAV4	3	EAV	4	Rasquiña nasal	43	EAV443	43
22	Femenino	20	2020-02-19	4	022219022020	EAV5	3	EAV	5	Presencia de secreción o moco como agua	5	EAV55	0
22	Femenino	20	2020-02-19	4	022219022020	EAV6	3	EAV	6	Sensación de falta de aire	12	EAV612	12
22	Femenino	20	2020-02-19	4	022219022020	EAV7	3	EAV	7	Los síntomas de asma es forma global	0	EAV70	0
22	Femenino	20	2020-02-19	4	022219022020	EAV8	3	EAV	8	Silbidos en el pecho?	0	EAV80	0
22	Femenino	20	2020-02-19	4	022219022020	EAV9	3	EAV	9	Sensación de opresión en el pecho durante un esfuerzo físico	8	EAV98	8
22	Femenino	20	2020-02-19	4	022219022020	EAV10	3	EAV	10	Cansancio o dificultad para realizar las actividades diarias	7	EAV107	7
22	Femenino	20	2020-02-19	4	022219022020	EAV11	3	EAV	11	Se despierta durante la noche	0	EAV110	0
22	Femenino	20	2020-02-19	4	022219022020	EAV12	3	EAV	12	Fueron fáciles las preguntas?	1	EAV121	Si
22	Femenino	20	2020-02-19	4	022219022020	ESCALA CAMBIO 1	4	ESCALA CAMBIO	1	Ha mejorado o empeorado sus síntomas	6	ESCALA CAMBIO 16	Muchísimo mejor
22	Femenino	20	2020-02-19	4	022219022020	ESCALA CAMBIO 2	4	ESCALA CAMBIO	2	Fueron fáciles las preguntas?	1	ESCALA CAMBIO 21	Si
22	Femenino	20	2020-02-19	4	022219022020	ESCALA RINITIS1	5	ESCALA RINITIS	1	Obstrucción nasal	No	ESCALA RINITIS2No	No
22	Femenino	20	2020-02-19	4	022219022020	ESCALA RINITIS2	5	ESCALA RINITIS	2	Estornudos a repetición	Si	ESCALA RINITIS3Si	Si
22	Femenino	20	2020-02-19	4	022219022020	ESCALA RINITIS3	5	ESCALA RINITIS	3	Rasquiña en la nariz	Si	ESCALA RINITIS4Si	Si
22	Femenino	20	2020-02-19	4	022219022020	ESCALA RINITIS4	5	ESCALA RINITIS	4	Secreción o moco como agua	No	ESCALA RINITIS5No	No
22	Femenino	20	2020-02-19	4	022219022020	ESCALA RINITIS5	5	ESCALA RINITIS	5	Mas de 4 días a la semana	No	ESCALA RINITIS6No	No
22	Femenino	20	2020-02-19	4	022219022020	ESCALA RINITIS6	5	ESCALA RINITIS	6	Mas de 4 semanas seguidas	No	ESCALA RINITIS7No	No
22	Femenino	20	2020-02-19	4	022219022020	ESCALA RINITIS7	5	ESCALA RINITIS	7	Le alteran el sueno	Si	ESCALA RINITIS8Si	Si
22	Femenino	20	2020-02-19	4	022219022020	ESCALA RINITIS8	5	ESCALA RINITIS	8	Le afecta la realización de sus actividades diarias/ deportivas	No	ESCALA RINITIS9No	No
22	Femenino	20	2020-02-19	4	022219022020	ESCALA RINITIS9	5	ESCALA RINITIS	9	Interfieren en sus actividades laborales o escolares	Si	ESCALA RINITIS10Si	Si
22	Femenino	20	2020-02-19	4	022219022020	ESCALA RINITIS10	5	ESCALA RINITIS	10	Le afectan su vida, lo incapacitan	Si	ESCALA RINITIS11Si	Si
22	Femenino	20	2020-02-19	4	022219022020	ESCALA RINITIS12	5	ESCALA RINITIS	12	Fueron fáciles las preguntas?	1	ESCALA RINITIS121	Si
22	Femenino	20	2020-02-19	4	022219022020	MEDICACION1	6	MEDICACION	1	La Medicación Aumento o disminuyo?	3	MEDICACION13	Se mantuvo
22	Femenino	20	2020-02-19	4	022219022020	CLASIFICACION DE LA RINITIS1	7	CLASIFICACION DE LA RINITIS	1	Clasificacion de la Rinitis	2	CLASIFICACION DE LA RINITIS12	Moderada a Severa
23	Femenino	46	2021-02-15	9	032319022020	CARAT1	1	CARAT	1	Congestión Nasal?	3	CARAT1 a 93	Nunca
23	Femenino	46	2021-02-15	9	032319022020	CARAT2	1	CARAT	2	Estornudos?	2	CARAT1 a 92	Hasta uno o dos días a la semana
23	Femenino	46	2021-02-15	9	032319022020	CARAT3	1	CARAT	3	Rasquiña en la nariz?	3	CARAT1 a 93	Nunca
23	Femenino	46	2021-02-15	9	032319022020	CARAT4	1	CARAT	4	Salida de moco por la nariz?	2	CARAT1 a 92	Hasta uno o dos días a la semana
23	Femenino	46	2021-02-15	9	032319022020	CARAT5	1	CARAT	5	Falta de aire/ahogo?	3	CARAT1 a 93	Nunca
23	Femenino	46	2021-02-15	9	032319022020	CARAT6	1	CARAT	6	Silbidos en el pecho?	3	CARAT1 a 93	Nunca
23	Femenino	46	2021-02-15	9	032319022020	CARAT7	1	CARAT	7	Presión en el pecho durante un esfuerzo Físico?	3	CARAT1 a 93	Nunca
23	Femenino	46	2021-02-15	9	032319022020	CARAT8	1	CARAT	8	Cansancio/Dificultad en realizar sus actividades diarias?	3	CARAT1 a 93	Nunca
23	Femenino	46	2021-02-15	9	032319022020	CARAT9	1	CARAT	9	Se despierta por la noche?	3	CARAT1 a 93	Nunca
23	Femenino	46	2021-02-15	9	032319022020	CARAT10	1	CARAT	10	Aumentar el uso de sus medicamentos?	3	CARAT103	No estoy tomando medicamentos
23	Femenino	46	2021-02-15	9	032319022020	CARAT11	1	CARAT	11	Fueron fáciles las preguntas?	1	CARAT111	Si
23	Femenino	46	2021-02-15	9	032319022020	ACQ51	2	ACQ5	1	Durante la ultima semana con que frecuencia se despertó por la noche debido al asma?	1	ACQ511	Casi Nunca
23	Femenino	46	2021-02-15	9	032319022020	ACQ52	2	ACQ5	2	Durante la ultima semana como fueron de graves los síntomas de asma que tuvo al despertarse por la mañana?	1	ACQ521	Síntomas muy ligeros
23	Femenino	46	2021-02-15	9	032319022020	ACQ53	2	ACQ5	3	Durante la ultima semana hasta que punto el asma le limito sus actividades?	0	ACQ530	Nada limitado
23	Femenino	46	2021-02-15	9	032319022020	ACQ54	2	ACQ5	4	Durante la ultima semana hasta que punto noto que le hacia falta el aire debido al asma?	0	ACQ540	Nada en absoluto
23	Femenino	46	2021-02-15	9	032319022020	ACQ55	2	ACQ5	5	Durante la ultima semana cuanto tiempo tuvo silbidos o pitidos en el pecho?	1	ACQ551	Casi nunca
23	Femenino	46	2021-02-15	9	032319022020	ACQ56	2	ACQ5	6	Fueron fáciles las preguntas?	1	ACQ561	Si
23	Femenino	46	2021-02-15	9	032319022020	EAV1	3	EAV	1	Los síntomas de la rinitis alérgica en forma global	0	EAV10	0
23	Femenino	46	2021-02-15	9	032319022020	EAV2	3	EAV	2	Obstrucción nasal	0	EAV20	0
23	Femenino	46	2021-02-15	9	032319022020	EAV3	3	EAV	3	Estornudos a repetición	1	EAV31	1
23	Femenino	46	2021-02-15	9	032319022020	EAV4	3	EAV	4	Rasquiña nasal	0	EAV40	0
23	Femenino	46	2021-02-15	9	032319022020	EAV5	3	EAV	5	Presencia de secreción o moco como agua	4	EAV54	4
23	Femenino	46	2021-02-15	9	032319022020	EAV6	3	EAV	6	Sensación de falta de aire	0	EAV60	0
23	Femenino	46	2021-02-15	9	032319022020	EAV7	3	EAV	7	Los síntomas de asma es forma global	10	EAV710	10
23	Femenino	46	2021-02-15	9	032319022020	EAV8	3	EAV	8	Silbidos en el pecho?	1	EAV81	1
23	Femenino	46	2021-02-15	9	032319022020	EAV9	3	EAV	9	Sensación de opresión en el pecho durante un esfuerzo físico	2	EAV92	2
23	Femenino	46	2021-02-15	9	032319022020	EAV10	3	EAV	10	Cansancio o dificultad para realizar las actividades diarias	0	EAV100	0
23	Femenino	46	2021-02-15	9	032319022020	EAV11	3	EAV	11	Se despierta durante la noche	0	EAV110	0
23	Femenino	46	2021-02-15	9	032319022020	EAV12	3	EAV	12	Fueron fáciles las preguntas?	1	EAV121	Si
23	Femenino	46	2021-02-15	9	032319022020	ESCALA CAMBIO 1	4	ESCALA CAMBIO	1	Ha mejorado o empeorado sus síntomas	0	ESCALA CAMBIO 10	0
23	Femenino	46	2021-02-15	9	032319022020	ESCALA CAMBIO 2	4	ESCALA CAMBIO	2	Fueron fáciles las preguntas?	1	ESCALA CAMBIO 21	Si
23	Femenino	46	2021-02-15	9	032319022020	ESCALA RINITIS1	5	ESCALA RINITIS	1	Obstrucción nasal	No	ESCALA RINITIS2No	No
23	Femenino	46	2021-02-15	9	032319022020	ESCALA RINITIS2	5	ESCALA RINITIS	2	Estornudos a repetición	Si	ESCALA RINITIS3Si	Si
23	Femenino	46	2021-02-15	9	032319022020	ESCALA RINITIS3	5	ESCALA RINITIS	3	Rasquiña en la nariz	No	ESCALA RINITIS4No	No
23	Femenino	46	2021-02-15	9	032319022020	ESCALA RINITIS4	5	ESCALA RINITIS	4	Secreción o moco como agua	No	ESCALA RINITIS5No	No
23	Femenino	46	2021-02-15	9	032319022020	ESCALA RINITIS5	5	ESCALA RINITIS	5	Mas de 4 días a la semana	No	ESCALA RINITIS6No	No
23	Femenino	46	2021-02-15	9	032319022020	ESCALA RINITIS6	5	ESCALA RINITIS	6	Mas de 4 semanas seguidas	No	ESCALA RINITIS7No	No
23	Femenino	46	2021-02-15	9	032319022020	ESCALA RINITIS7	5	ESCALA RINITIS	7	Le alteran el sueno	No	ESCALA RINITIS8No	No
23	Femenino	46	2021-02-15	9	032319022020	ESCALA RINITIS8	5	ESCALA RINITIS	8	Le afecta la realización de sus actividades diarias/ deportivas	No	ESCALA RINITIS9No	No
23	Femenino	46	2021-02-15	9	032319022020	ESCALA RINITIS9	5	ESCALA RINITIS	9	Interfieren en sus actividades laborales o escolares	No	ESCALA RINITIS10No	No
23	Femenino	46	2021-02-15	9	032319022020	ESCALA RINITIS10	5	ESCALA RINITIS	10	Le afectan su vida, lo incapacitan	No	ESCALA RINITIS11No	No
23	Femenino	46	2021-02-15	9	032319022020	ESCALA RINITIS12	5	ESCALA RINITIS	12	Fueron fáciles las preguntas?	1	ESCALA RINITIS121	Si
23	Femenino	46	2021-02-15	9	032319022020	MEDICACION1	6	MEDICACION	1	La Medicación Aumento o disminuyo?	2	MEDICACION12	Disminuyo
23	Femenino	46	2021-02-15	9	032319022020	CLASIFICACION DE LA RINITIS1	7	CLASIFICACION DE LA RINITIS	1	Clasificacion de la Rinitis	1	CLASIFICACION DE LA RINITIS11	Leve
24	Femenino	54	2021-02-17	20	032419022020	CARAT1	1	CARAT	1	Congestión Nasal?	0	CARAT1 a 90	Casi o todos los días
24	Femenino	55	2021-02-17	20	032419022020	CARAT2	1	CARAT	2	Estornudos?	0	CARAT1 a 90	Casi o todos los días
24	Femenino	55	2021-02-17	20	032419022020	CARAT3	1	CARAT	3	Rasquiña en la nariz?	3	CARAT1 a 93	Nunca
24	Femenino	55	2021-02-17	20	032419022020	CARAT4	1	CARAT	4	Salida de moco por la nariz?	3	CARAT1 a 93	Nunca
24	Femenino	55	2021-02-17	20	032419022020	CARAT5	1	CARAT	5	Falta de aire/ahogo?	3	CARAT1 a 93	Nunca
24	Femenino	55	2021-02-17	20	032419022020	CARAT6	1	CARAT	6	Silbidos en el pecho?	1	CARAT1 a 91	Mas de dos días a la semana
24	Femenino	55	2021-02-17	20	032419022020	CARAT7	1	CARAT	7	Presión en el pecho durante un esfuerzo Físico?	1	CARAT1 a 91	Mas de dos días a la semana
24	Femenino	55	2021-02-17	20	032419022020	CARAT8	1	CARAT	8	Cansancio/Dificultad en realizar sus actividades diarias?	0	CARAT1 a 90	Casi o todos los días
24	Femenino	55	2021-02-17	20	032419022020	CARAT9	1	CARAT	9	Se despierta por la noche?	3	CARAT1 a 93	Nunca
24	Femenino	55	2021-02-17	20	032419022020	CARAT10	1	CARAT	10	Aumentar el uso de sus medicamentos?	0	CARAT100	7 o mas días
24	Femenino	55	2021-02-17	20	032419022020	CARAT11	1	CARAT	11	Fueron fáciles las preguntas?	1	CARAT111	Si
24	Femenino	55	2021-02-17	20	032419022020	ACQ51	2	ACQ5	1	Durante la ultima semana con que frecuencia se despertó por la noche debido al asma?	2	ACQ512	Unas Pocas Veces
24	Femenino	55	2021-02-17	20	032419022020	ACQ52	2	ACQ5	2	Durante la ultima semana como fueron de graves los síntomas de asma que tuvo al despertarse por la mañana?	3	ACQ523	Síntomas moderados
24	Femenino	55	2021-02-17	20	032419022020	ACQ53	2	ACQ5	3	Durante la ultima semana hasta que punto el asma le limito sus actividades?	3	ACQ533	Moderadamente limitado
24	Femenino	55	2021-02-17	20	032419022020	ACQ54	2	ACQ5	4	Durante la ultima semana hasta que punto noto que le hacia falta el aire debido al asma?	3	ACQ543	Moderadamente
24	Femenino	55	2021-02-17	20	032419022020	ACQ55	2	ACQ5	5	Durante la ultima semana cuanto tiempo tuvo silbidos o pitidos en el pecho?	3	ACQ553	Parte del tiempo
24	Femenino	55	2021-02-17	20	032419022020	ACQ56	2	ACQ5	6	Fueron fáciles las preguntas?	1	ACQ561	Si
24	Femenino	55	2021-02-17	20	032419022020	EAV1	3	EAV	1	Los síntomas de la rinitis alérgica en forma global	70	EAV170	70
24	Femenino	55	2021-02-17	20	032419022020	EAV2	3	EAV	2	Obstrucción nasal	50	EAV250	50
24	Femenino	55	2021-02-17	20	032419022020	EAV3	3	EAV	3	Estornudos a repetición	70	EAV370	70
24	Femenino	55	2021-02-17	20	032419022020	EAV4	3	EAV	4	Rasquiña nasal	0	EAV40	0
24	Femenino	55	2021-02-17	20	032419022020	EAV5	3	EAV	5	Presencia de secreción o moco como agua	0	EAV50	0
24	Femenino	55	2021-02-17	20	032419022020	EAV6	3	EAV	6	Sensación de falta de aire	10	EAV610	10
24	Femenino	55	2021-02-17	20	032419022020	EAV7	3	EAV	7	Los síntomas de asma es forma global	70	EAV770	70
24	Femenino	55	2021-02-17	20	032419022020	EAV8	3	EAV	8	Silbidos en el pecho?	80	EAV880	80
24	Femenino	55	2021-02-17	20	032419022020	EAV9	3	EAV	9	Sensación de opresión en el pecho durante un esfuerzo físico	100	EAV9100	100
24	Femenino	55	2021-02-17	20	032419022020	EAV10	3	EAV	10	Cansancio o dificultad para realizar las actividades diarias	80	EAV1080	80
24	Femenino	55	2021-02-17	20	032419022020	EAV11	3	EAV	11	Se despierta durante la noche	50	EAV1150	50
24	Femenino	55	2021-02-17	20	032419022020	EAV12	3	EAV	12	Fueron fáciles las preguntas?	1	EAV121	Si
24	Femenino	55	2021-02-17	20	032419022020	ESCALA CAMBIO 1	4	ESCALA CAMBIO	1	Ha mejorado o empeorado sus síntomas	5	ESCALA CAMBIO 15	Bastante mejor
24	Femenino	55	2021-02-17	20	032419022020	ESCALA CAMBIO 2	4	ESCALA CAMBIO	2	Fueron fáciles las preguntas?	1	ESCALA CAMBIO 21	Si
24	Femenino	55	2021-02-17	20	032419022020	ESCALA RINITIS1	5	ESCALA RINITIS	1	Obstrucción nasal	Si	ESCALA RINITIS2Si	Si
24	Femenino	55	2021-02-17	20	032419022020	ESCALA RINITIS2	5	ESCALA RINITIS	2	Estornudos a repetición	Si	ESCALA RINITIS3Si	Si
24	Femenino	55	2021-02-17	20	032419022020	ESCALA RINITIS3	5	ESCALA RINITIS	3	Rasquiña en la nariz	No	ESCALA RINITIS4No	No
24	Femenino	55	2021-02-17	20	032419022020	ESCALA RINITIS4	5	ESCALA RINITIS	4	Secreción o moco como agua	No	ESCALA RINITIS5No	No
24	Femenino	55	2021-02-17	20	032419022020	ESCALA RINITIS5	5	ESCALA RINITIS	5	Mas de 4 días a la semana	Si	ESCALA RINITIS6Si	Si
24	Femenino	55	2021-02-17	20	032419022020	ESCALA RINITIS6	5	ESCALA RINITIS	6	Mas de 4 semanas seguidas	No	ESCALA RINITIS7No	No
24	Femenino	55	2021-02-17	20	032419022020	ESCALA RINITIS7	5	ESCALA RINITIS	7	Le alteran el sueno	Si	ESCALA RINITIS8Si	Si
24	Femenino	55	2021-02-17	20	032419022020	ESCALA RINITIS8	5	ESCALA RINITIS	8	Le afecta la realización de sus actividades diarias/ deportivas	Si	ESCALA RINITIS9Si	Si
24	Femenino	55	2021-02-17	20	032419022020	ESCALA RINITIS9	5	ESCALA RINITIS	9	Interfieren en sus actividades laborales o escolares	Si	ESCALA RINITIS10Si	Si
24	Femenino	55	2021-02-17	20	032419022020	ESCALA RINITIS10	5	ESCALA RINITIS	10	Le afectan su vida, lo incapacitan	No	ESCALA RINITIS11No	No
24	Femenino	55	2021-02-17	20	032419022020	ESCALA RINITIS12	5	ESCALA RINITIS	12	Fueron fáciles las preguntas?	1	ESCALA RINITIS121	Si
24	Femenino	55	2021-02-17	20	032419022020	MEDICACION1	6	MEDICACION	1	La Medicación Aumento o disminuyo?	1	MEDICACION11	Aumento
24	Femenino	55	2021-02-17	20	032419022020	CLASIFICACION DE LA RINITIS1	7	CLASIFICACION DE LA RINITIS	1	Clasificacion de la Rinitis	4	CLASIFICACION DE LA RINITIS14	Persistente
25	Femenino	63	2020-02-20	10	032520022020	CARAT1	1	CARAT	1	Congestión Nasal?	0	CARAT1 a 90	Casi o todos los días
25	Femenino	63	2020-02-20	10	032520022020	CARAT2	1	CARAT	2	Estornudos?	0	CARAT1 a 90	Casi o todos los días
25	Femenino	63	2020-02-20	10	032520022020	CARAT3	1	CARAT	3	Rasquiña en la nariz?	0	CARAT1 a 90	Casi o todos los días
25	Femenino	63	2020-02-20	10	032520022020	CARAT4	1	CARAT	4	Salida de moco por la nariz?	1	CARAT1 a 91	Mas de dos días a la semana
25	Femenino	63	2020-02-20	10	032520022020	CARAT5	1	CARAT	5	Falta de aire/ahogo?	2	CARAT1 a 92	Hasta uno o dos días a la semana
25	Femenino	63	2020-02-20	10	032520022020	CARAT6	1	CARAT	6	Silbidos en el pecho?	2	CARAT1 a 92	Hasta uno o dos días a la semana
25	Femenino	63	2020-02-20	10	032520022020	CARAT7	1	CARAT	7	Presión en el pecho durante un esfuerzo Físico?	2	CARAT1 a 92	Hasta uno o dos días a la semana
25	Femenino	63	2020-02-20	10	032520022020	CARAT8	1	CARAT	8	Cansancio/Dificultad en realizar sus actividades diarias?	3	CARAT1 a 93	Nunca
25	Femenino	63	2020-02-20	10	032520022020	CARAT9	1	CARAT	9	Se despierta por la noche?	2	CARAT1 a 92	Hasta uno o dos días a la semana
25	Femenino	63	2020-02-20	10	032520022020	CARAT10	1	CARAT	10	Aumentar el uso de sus medicamentos?	1	CARAT101	Menos de 7 días
25	Femenino	63	2020-02-20	10	032520022020	CARAT11	1	CARAT	11	Fueron fáciles las preguntas?	1	CARAT111	Si
25	Femenino	63	2020-02-20	10	032520022020	ACQ51	2	ACQ5	1	Durante la ultima semana con que frecuencia se despertó por la noche debido al asma?	2	ACQ512	Unas Pocas Veces
25	Femenino	63	2020-02-20	10	032520022020	ACQ52	2	ACQ5	2	Durante la ultima semana como fueron de graves los síntomas de asma que tuvo al despertarse por la mañana?	3	ACQ523	Síntomas moderados
25	Femenino	63	2020-02-20	10	032520022020	ACQ53	2	ACQ5	3	Durante la ultima semana hasta que punto el asma le limito sus actividades?	3	ACQ533	Moderadamente limitado
25	Femenino	63	2020-02-20	10	032520022020	ACQ54	2	ACQ5	4	Durante la ultima semana hasta que punto noto que le hacia falta el aire debido al asma?	3	ACQ543	Moderadamente
25	Femenino	63	2020-02-20	10	032520022020	ACQ55	2	ACQ5	5	Durante la ultima semana cuanto tiempo tuvo silbidos o pitidos en el pecho?	2	ACQ552	Poco tiempo
25	Femenino	63	2020-02-20	10	032520022020	ACQ56	2	ACQ5	6	Fueron fáciles las preguntas?	1	ACQ561	Si
25	Femenino	63	2020-02-20	10	032520022020	EAV1	3	EAV	1	Los síntomas de la rinitis alérgica en forma global	65	EAV165	65
25	Femenino	63	2020-02-20	10	032520022020	EAV2	3	EAV	2	Obstrucción nasal	50	EAV250	50
25	Femenino	63	2020-02-20	10	032520022020	EAV3	3	EAV	3	Estornudos a repetición	55	EAV355	55
25	Femenino	63	2020-02-20	10	032520022020	EAV4	3	EAV	4	Rasquiña nasal	52	EAV452	52
25	Femenino	63	2020-02-20	10	032520022020	EAV5	3	EAV	5	Presencia de secreción o moco como agua	52	EAV552	52
25	Femenino	63	2020-02-20	10	032520022020	EAV6	3	EAV	6	Sensación de falta de aire	72	EAV672	72
25	Femenino	63	2020-02-20	10	032520022020	EAV7	3	EAV	7	Los síntomas de asma es forma global	62	EAV762	62
25	Femenino	63	2020-02-20	10	032520022020	EAV8	3	EAV	8	Silbidos en el pecho?	55	EAV855	55
25	Femenino	63	2020-02-20	10	032520022020	EAV9	3	EAV	9	Sensación de opresión en el pecho durante un esfuerzo físico	71	EAV971	71
25	Femenino	63	2020-02-20	10	032520022020	EAV10	3	EAV	10	Cansancio o dificultad para realizar las actividades diarias	76	EAV1076	76
25	Femenino	63	2020-02-20	10	032520022020	EAV11	3	EAV	11	Se despierta durante la noche	72	EAV1172	72
25	Femenino	63	2020-02-20	10	032520022020	EAV12	3	EAV	12	Fueron fáciles las preguntas?	1	EAV121	Si
25	Femenino	63	2020-02-20	10	032520022020	ESCALA CAMBIO 1	4	ESCALA CAMBIO	1	Ha mejorado o empeorado sus síntomas	-4	ESCALA CAMBIO 1-4	Moderadamente peor
25	Femenino	63	2020-02-20	10	032520022020	ESCALA CAMBIO 2	4	ESCALA CAMBIO	2	Fueron fáciles las preguntas?	1	ESCALA CAMBIO 21	Si
25	Femenino	63	2020-02-20	10	032520022020	ESCALA RINITIS1	5	ESCALA RINITIS	1	Obstrucción nasal	Si	ESCALA RINITIS2Si	Si
25	Femenino	63	2020-02-20	10	032520022020	ESCALA RINITIS2	5	ESCALA RINITIS	2	Estornudos a repetición	Si	ESCALA RINITIS3Si	Si
25	Femenino	63	2020-02-20	10	032520022020	ESCALA RINITIS3	5	ESCALA RINITIS	3	Rasquiña en la nariz	Si	ESCALA RINITIS4Si	Si
25	Femenino	63	2020-02-20	10	032520022020	ESCALA RINITIS4	5	ESCALA RINITIS	4	Secreción o moco como agua	Si	ESCALA RINITIS5Si	Si
25	Femenino	63	2020-02-20	10	032520022020	ESCALA RINITIS5	5	ESCALA RINITIS	5	Mas de 4 días a la semana	Si	ESCALA RINITIS6Si	Si
25	Femenino	63	2020-02-20	10	032520022020	ESCALA RINITIS6	5	ESCALA RINITIS	6	Mas de 4 semanas seguidas	No	ESCALA RINITIS7No	No
25	Femenino	63	2020-02-20	10	032520022020	ESCALA RINITIS7	5	ESCALA RINITIS	7	Le alteran el sueno	Si	ESCALA RINITIS8Si	Si
25	Femenino	63	2020-02-20	10	032520022020	ESCALA RINITIS8	5	ESCALA RINITIS	8	Le afecta la realización de sus actividades diarias/ deportivas	No	ESCALA RINITIS9No	No
25	Femenino	63	2020-02-20	10	032520022020	ESCALA RINITIS9	5	ESCALA RINITIS	9	Interfieren en sus actividades laborales o escolares	No	ESCALA RINITIS10No	No
25	Femenino	63	2020-02-20	10	032520022020	ESCALA RINITIS10	5	ESCALA RINITIS	10	Le afectan su vida, lo incapacitan	Si	ESCALA RINITIS11Si	Si
25	Femenino	63	2020-02-20	10	032520022020	ESCALA RINITIS12	5	ESCALA RINITIS	12	Fueron fáciles las preguntas?	1	ESCALA RINITIS121	Si
25	Femenino	63	2020-02-20	10	032520022020	MEDICACION1	6	MEDICACION	1	La Medicación Aumento o disminuyo?	1	MEDICACION11	Aumento
25	Femenino	63	2020-02-20	10	032520022020	CLASIFICACION DE LA RINITIS1	7	CLASIFICACION DE LA RINITIS	1	Clasificacion de la Rinitis	2	CLASIFICACION DE LA RINITIS12	Moderada a Severa
26	Femenino	42	2021-02-17	7	012620022020	CARAT1	1	CARAT	1	Congestión Nasal?	0	CARAT1 a 90	Casi o todos los días
26	Femenino	42	2021-02-17	7	012620022020	CARAT2	1	CARAT	2	Estornudos?	2	CARAT1 a 92	Hasta uno o dos días a la semana
26	Femenino	42	2021-02-17	7	012620022020	CARAT3	1	CARAT	3	Rasquiña en la nariz?	0	CARAT1 a 90	Casi o todos los días
26	Femenino	42	2021-02-17	7	012620022020	CARAT4	1	CARAT	4	Salida de moco por la nariz?	0	CARAT1 a 90	Casi o todos los días
26	Femenino	42	2021-02-17	7	012620022020	CARAT5	1	CARAT	5	Falta de aire/ahogo?	1	CARAT1 a 91	Mas de dos días a la semana
26	Femenino	42	2021-02-17	7	012620022020	CARAT6	1	CARAT	6	Silbidos en el pecho?	1	CARAT1 a 91	Mas de dos días a la semana
26	Femenino	42	2021-02-17	7	012620022020	CARAT7	1	CARAT	7	Presión en el pecho durante un esfuerzo Físico?	3	CARAT1 a 93	Nunca
26	Femenino	42	2021-02-17	7	012620022020	CARAT8	1	CARAT	8	Cansancio/Dificultad en realizar sus actividades diarias?	3	CARAT1 a 93	Nunca
26	Femenino	42	2021-02-17	7	012620022020	CARAT9	1	CARAT	9	Se despierta por la noche?	3	CARAT1 a 93	Nunca
26	Femenino	42	2021-02-17	7	012620022020	CARAT10	1	CARAT	10	Aumentar el uso de sus medicamentos?	0	CARAT100	7 o mas días
26	Femenino	42	2021-02-17	7	012620022020	CARAT11	1	CARAT	11	Fueron fáciles las preguntas?	1	CARAT111	Si
26	Femenino	42	2021-02-17	7	012620022020	ACQ51	2	ACQ5	1	Durante la ultima semana con que frecuencia se despertó por la noche debido al asma?	0	ACQ510	Nunca
26	Femenino	42	2021-02-17	7	012620022020	ACQ52	2	ACQ5	2	Durante la ultima semana como fueron de graves los síntomas de asma que tuvo al despertarse por la mañana?	2	ACQ522	Síntomas ligeros
26	Femenino	42	2021-02-17	7	012620022020	ACQ53	2	ACQ5	3	Durante la ultima semana hasta que punto el asma le limito sus actividades?	0	ACQ530	Nada limitado
26	Femenino	42	2021-02-17	7	012620022020	ACQ54	2	ACQ5	4	Durante la ultima semana hasta que punto noto que le hacia falta el aire debido al asma?	2	ACQ542	Un poco
26	Femenino	42	2021-02-17	7	012620022020	ACQ55	2	ACQ5	5	Durante la ultima semana cuanto tiempo tuvo silbidos o pitidos en el pecho?	0	ACQ550	Nunca
26	Femenino	42	2021-02-17	7	012620022020	ACQ56	2	ACQ5	6	Fueron fáciles las preguntas?	1	ACQ561	Si
26	Femenino	42	2021-02-17	7	012620022020	EAV1	3	EAV	1	Los síntomas de la rinitis alérgica en forma global	10	EAV110	10
26	Femenino	42	2021-02-17	7	012620022020	EAV2	3	EAV	2	Obstrucción nasal	30	EAV230	30
26	Femenino	42	2021-02-17	7	012620022020	EAV3	3	EAV	3	Estornudos a repetición	10	EAV310	10
26	Femenino	42	2021-02-17	7	012620022020	EAV4	3	EAV	4	Rasquiña nasal	5	EAV45	5
26	Femenino	42	2021-02-17	7	012620022020	EAV5	3	EAV	5	Presencia de secreción o moco como agua	5	EAV55	0
26	Femenino	42	2021-02-17	7	012620022020	EAV6	3	EAV	6	Sensación de falta de aire	20	EAV620	20
26	Femenino	42	2021-02-17	7	012620022020	EAV7	3	EAV	7	Los síntomas de asma es forma global	30	EAV730	30
26	Femenino	42	2021-02-17	7	012620022020	EAV8	3	EAV	8	Silbidos en el pecho?	0	EAV80	0
26	Femenino	42	2021-02-17	7	012620022020	EAV9	3	EAV	9	Sensación de opresión en el pecho durante un esfuerzo físico	10	EAV910	10
26	Femenino	42	2021-02-17	7	012620022020	EAV10	3	EAV	10	Cansancio o dificultad para realizar las actividades diarias	0	EAV100	0
26	Femenino	42	2021-02-17	7	012620022020	EAV11	3	EAV	11	Se despierta durante la noche	0	EAV110	0
26	Femenino	42	2021-02-17	7	012620022020	EAV12	3	EAV	12	Fueron fáciles las preguntas?	1	EAV121	Si
26	Femenino	42	2021-02-17	7	012620022020	ESCALA CAMBIO 1	4	ESCALA CAMBIO	1	Ha mejorado o empeorado sus síntomas	-3	ESCALA CAMBIO 1-3	No hay cambio en los sintomas
26	Femenino	42	2021-02-17	7	012620022020	ESCALA CAMBIO 2	4	ESCALA CAMBIO	2	Fueron fáciles las preguntas?	1	ESCALA CAMBIO 21	Si
26	Femenino	42	2021-02-17	7	012620022020	ESCALA RINITIS1	5	ESCALA RINITIS	1	Obstrucción nasal	Si	ESCALA RINITIS2Si	Si
26	Femenino	42	2021-02-17	7	012620022020	ESCALA RINITIS2	5	ESCALA RINITIS	2	Estornudos a repetición	Si	ESCALA RINITIS3Si	Si
26	Femenino	42	2021-02-17	7	012620022020	ESCALA RINITIS3	5	ESCALA RINITIS	3	Rasquiña en la nariz	Si	ESCALA RINITIS4Si	Si
26	Femenino	42	2021-02-17	7	012620022020	ESCALA RINITIS4	5	ESCALA RINITIS	4	Secreción o moco como agua	Si	ESCALA RINITIS5Si	Si
26	Femenino	42	2021-02-17	7	012620022020	ESCALA RINITIS5	5	ESCALA RINITIS	5	Mas de 4 días a la semana	Si	ESCALA RINITIS6Si	Si
26	Femenino	42	2021-02-17	7	012620022020	ESCALA RINITIS6	5	ESCALA RINITIS	6	Mas de 4 semanas seguidas	Si	ESCALA RINITIS7Si	Si
26	Femenino	42	2021-02-17	7	012620022020	ESCALA RINITIS7	5	ESCALA RINITIS	7	Le alteran el sueno	No	ESCALA RINITIS8No	No
26	Femenino	42	2021-02-17	7	012620022020	ESCALA RINITIS8	5	ESCALA RINITIS	8	Le afecta la realización de sus actividades diarias/ deportivas	No	ESCALA RINITIS9No	No
26	Femenino	42	2021-02-17	7	012620022020	ESCALA RINITIS9	5	ESCALA RINITIS	9	Interfieren en sus actividades laborales o escolares	No	ESCALA RINITIS10No	No
26	Femenino	42	2021-02-17	7	012620022020	ESCALA RINITIS10	5	ESCALA RINITIS	10	Le afectan su vida, lo incapacitan	No	ESCALA RINITIS11No	No
26	Femenino	42	2021-02-17	7	012620022020	ESCALA RINITIS12	5	ESCALA RINITIS	12	Fueron fáciles las preguntas?	1	ESCALA RINITIS121	Si
26	Femenino	42	2021-02-17	7	012620022020	MEDICACION1	6	MEDICACION	1	La Medicación Aumento o disminuyo?	1	MEDICACION11	Aumento
26	Femenino	42	2021-02-17	7	012620022020	CLASIFICACION DE LA RINITIS1	7	CLASIFICACION DE LA RINITIS	1	Clasificacion de la Rinitis	1	CLASIFICACION DE LA RINITIS11	Leve
27	Femenino	42	2020-02-20	4	012720022020	CARAT1	1	CARAT	1	Congestión Nasal?	1	CARAT1 a 91	Mas de dos días a la semana
27	Femenino	42	2020-02-20	4	012720022020	CARAT2	1	CARAT	2	Estornudos?	0	CARAT1 a 90	Casi o todos los días
27	Femenino	42	2020-02-20	4	012720022020	CARAT3	1	CARAT	3	Rasquiña en la nariz?	0	CARAT1 a 90	Casi o todos los días
27	Femenino	42	2020-02-20	4	012720022020	CARAT4	1	CARAT	4	Salida de moco por la nariz?	0	CARAT1 a 90	Casi o todos los días
27	Femenino	42	2020-02-20	4	012720022020	CARAT5	1	CARAT	5	Falta de aire/ahogo?	0	CARAT1 a 90	Casi o todos los días
27	Femenino	42	2020-02-20	4	012720022020	CARAT6	1	CARAT	6	Silbidos en el pecho?	0	CARAT1 a 90	Casi o todos los días
27	Femenino	42	2020-02-20	4	012720022020	CARAT7	1	CARAT	7	Presión en el pecho durante un esfuerzo Físico?	0	CARAT1 a 90	Casi o todos los días
27	Femenino	42	2020-02-20	4	012720022020	CARAT8	1	CARAT	8	Cansancio/Dificultad en realizar sus actividades diarias?	1	CARAT1 a 91	Mas de dos días a la semana
27	Femenino	42	2020-02-20	4	012720022020	CARAT9	1	CARAT	9	Se despierta por la noche?	1	CARAT1 a 91	Mas de dos días a la semana
27	Femenino	42	2020-02-20	4	012720022020	CARAT10	1	CARAT	10	Aumentar el uso de sus medicamentos?	0	CARAT100	7 o mas días
27	Femenino	42	2020-02-20	4	012720022020	CARAT11	1	CARAT	11	Fueron fáciles las preguntas?	1	CARAT111	Si
27	Femenino	42	2020-02-20	4	012720022020	ACQ51	2	ACQ5	1	Durante la ultima semana con que frecuencia se despertó por la noche debido al asma?	3	ACQ513	Varias Veces
27	Femenino	42	2020-02-20	4	012720022020	ACQ52	2	ACQ5	2	Durante la ultima semana como fueron de graves los síntomas de asma que tuvo al despertarse por la mañana?	3	ACQ523	Síntomas moderados
27	Femenino	42	2020-02-20	4	012720022020	ACQ53	2	ACQ5	3	Durante la ultima semana hasta que punto el asma le limito sus actividades?	2	ACQ532	Poco limitado
27	Femenino	42	2020-02-20	4	012720022020	ACQ54	2	ACQ5	4	Durante la ultima semana hasta que punto noto que le hacia falta el aire debido al asma?	3	ACQ543	Moderadamente
27	Femenino	42	2020-02-20	4	012720022020	ACQ55	2	ACQ5	5	Durante la ultima semana cuanto tiempo tuvo silbidos o pitidos en el pecho?	5	ACQ555	Casi siempre
27	Femenino	42	2020-02-20	4	012720022020	ACQ56	2	ACQ5	6	Fueron fáciles las preguntas?	1	ACQ561	Si
27	Femenino	42	2020-02-20	4	012720022020	EAV1	3	EAV	1	Los síntomas de la rinitis alérgica en forma global	77	EAV177	77
27	Femenino	42	2020-02-20	4	012720022020	EAV2	3	EAV	2	Obstrucción nasal	25	EAV225	25
27	Femenino	42	2020-02-20	4	012720022020	EAV3	3	EAV	3	Estornudos a repetición	73	EAV373	73
27	Femenino	42	2020-02-20	4	012720022020	EAV4	3	EAV	4	Rasquiña nasal	87	EAV487	87
27	Femenino	42	2020-02-20	4	012720022020	EAV5	3	EAV	5	Presencia de secreción o moco como agua	85	EAV585	85
27	Femenino	42	2020-02-20	4	012720022020	EAV6	3	EAV	6	Sensación de falta de aire	84	EAV684	84
27	Femenino	42	2020-02-20	4	012720022020	EAV7	3	EAV	7	Los síntomas de asma es forma global	94	EAV794	94
27	Femenino	42	2020-02-20	4	012720022020	EAV8	3	EAV	8	Silbidos en el pecho?	91	EAV891	91
27	Femenino	42	2020-02-20	4	012720022020	EAV9	3	EAV	9	Sensación de opresión en el pecho durante un esfuerzo físico	85	EAV985	85
27	Femenino	42	2020-02-20	4	012720022020	EAV10	3	EAV	10	Cansancio o dificultad para realizar las actividades diarias	70	EAV1070	70
27	Femenino	42	2020-02-20	4	012720022020	EAV11	3	EAV	11	Se despierta durante la noche	74	EAV1174	74
27	Femenino	42	2020-02-20	4	012720022020	EAV12	3	EAV	12	Fueron fáciles las preguntas?	1	EAV121	Si
27	Femenino	42	2020-02-20	4	012720022020	ESCALA CAMBIO 1	4	ESCALA CAMBIO	1	Ha mejorado o empeorado sus síntomas	-4	ESCALA CAMBIO 1-4	Moderadamente peor
27	Femenino	42	2020-02-20	4	012720022020	ESCALA CAMBIO 2	4	ESCALA CAMBIO	2	Fueron fáciles las preguntas?	1	ESCALA CAMBIO 21	Si
27	Femenino	42	2020-02-20	4	012720022020	ESCALA RINITIS1	5	ESCALA RINITIS	1	Obstrucción nasal	No	ESCALA RINITIS2No	No
27	Femenino	42	2020-02-20	4	012720022020	ESCALA RINITIS2	5	ESCALA RINITIS	2	Estornudos a repetición	Si	ESCALA RINITIS3Si	Si
27	Femenino	42	2020-02-20	4	012720022020	ESCALA RINITIS3	5	ESCALA RINITIS	3	Rasquiña en la nariz	Si	ESCALA RINITIS4Si	Si
27	Femenino	42	2020-02-20	4	012720022020	ESCALA RINITIS4	5	ESCALA RINITIS	4	Secreción o moco como agua	Si	ESCALA RINITIS5Si	Si
27	Femenino	42	2020-02-20	4	012720022020	ESCALA RINITIS5	5	ESCALA RINITIS	5	Mas de 4 días a la semana	Si	ESCALA RINITIS6Si	Si
27	Femenino	42	2020-02-20	4	012720022020	ESCALA RINITIS6	5	ESCALA RINITIS	6	Mas de 4 semanas seguidas	No	ESCALA RINITIS7No	No
27	Femenino	42	2020-02-20	4	012720022020	ESCALA RINITIS7	5	ESCALA RINITIS	7	Le alteran el sueno	No	ESCALA RINITIS8No	No
27	Femenino	42	2020-02-20	4	012720022020	ESCALA RINITIS8	5	ESCALA RINITIS	8	Le afecta la realización de sus actividades diarias/ deportivas	Si	ESCALA RINITIS9Si	Si
27	Femenino	42	2020-02-20	4	012720022020	ESCALA RINITIS9	5	ESCALA RINITIS	9	Interfieren en sus actividades laborales o escolares	No	ESCALA RINITIS10No	No
27	Femenino	42	2020-02-20	4	012720022020	ESCALA RINITIS10	5	ESCALA RINITIS	10	Le afectan su vida, lo incapacitan	No	ESCALA RINITIS11No	No
27	Femenino	42	2020-02-20	4	012720022020	ESCALA RINITIS12	5	ESCALA RINITIS	12	Fueron fáciles las preguntas?	1	ESCALA RINITIS121	Si
27	Femenino	42	2020-02-20	4	012720022020	MEDICACION1	6	MEDICACION	1	La Medicación Aumento o disminuyo?	1	MEDICACION11	Aumento
27	Femenino	42	2020-02-20	4	012720022020	CLASIFICACION DE LA RINITIS1	7	CLASIFICACION DE LA RINITIS	1	Clasificacion de la Rinitis	1	CLASIFICACION DE LA RINITIS11	Leve
28	Masculino	25	2021-02-17	8	022820022020	CARAT1	1	CARAT	1	Congestión Nasal?	1	CARAT1 a 91	Mas de dos días a la semana
28	Masculino	25	2021-02-17	8	022820022020	CARAT2	1	CARAT	2	Estornudos?	1	CARAT1 a 91	Mas de dos días a la semana
28	Masculino	25	2021-02-17	8	022820022020	CARAT3	1	CARAT	3	Rasquiña en la nariz?	0	CARAT1 a 90	Casi o todos los días
28	Masculino	25	2021-02-17	8	022820022020	CARAT4	1	CARAT	4	Salida de moco por la nariz?	2	CARAT1 a 92	Hasta uno o dos días a la semana
28	Masculino	25	2021-02-17	8	022820022020	CARAT5	1	CARAT	5	Falta de aire/ahogo?	1	CARAT1 a 91	Mas de dos días a la semana
28	Masculino	25	2021-02-17	8	022820022020	CARAT6	1	CARAT	6	Silbidos en el pecho?	3	CARAT1 a 93	Nunca
28	Masculino	25	2021-02-17	8	022820022020	CARAT7	1	CARAT	7	Presión en el pecho durante un esfuerzo Físico?	2	CARAT1 a 92	Hasta uno o dos días a la semana
28	Masculino	25	2021-02-17	8	022820022020	CARAT8	1	CARAT	8	Cansancio/Dificultad en realizar sus actividades diarias?	2	CARAT1 a 92	Hasta uno o dos días a la semana
28	Masculino	25	2021-02-17	8	022820022020	CARAT9	1	CARAT	9	Se despierta por la noche?	3	CARAT1 a 93	Nunca
28	Masculino	25	2021-02-17	8	022820022020	CARAT10	1	CARAT	10	Aumentar el uso de sus medicamentos?	2	CARAT102	Nunca
28	Masculino	25	2021-02-17	8	022820022020	CARAT11	1	CARAT	11	Fueron fáciles las preguntas?	1	CARAT111	Si
28	Masculino	25	2021-02-17	8	022820022020	ACQ51	2	ACQ5	1	Durante la ultima semana con que frecuencia se despertó por la noche debido al asma?	0	ACQ510	Nunca
28	Masculino	25	2021-02-17	8	022820022020	ACQ52	2	ACQ5	2	Durante la ultima semana como fueron de graves los síntomas de asma que tuvo al despertarse por la mañana?	0	ACQ520	No tuvo síntomas
28	Masculino	25	2021-02-17	8	022820022020	ACQ53	2	ACQ5	3	Durante la ultima semana hasta que punto el asma le limito sus actividades?	0	ACQ530	Nada limitado
28	Masculino	25	2021-02-17	8	022820022020	ACQ54	2	ACQ5	4	Durante la ultima semana hasta que punto noto que le hacia falta el aire debido al asma?	2	ACQ542	Un poco
28	Masculino	25	2021-02-17	8	022820022020	ACQ55	2	ACQ5	5	Durante la ultima semana cuanto tiempo tuvo silbidos o pitidos en el pecho?	0	ACQ550	Nunca
28	Masculino	25	2021-02-17	8	022820022020	ACQ56	2	ACQ5	6	Fueron fáciles las preguntas?	1	ACQ561	Si
28	Masculino	25	2021-02-17	8	022820022020	EAV1	3	EAV	1	Los síntomas de la rinitis alérgica en forma global	100	EAV1100	100
28	Masculino	25	2021-02-17	8	022820022020	EAV2	3	EAV	2	Obstrucción nasal	75	EAV275	75
28	Masculino	25	2021-02-17	8	022820022020	EAV3	3	EAV	3	Estornudos a repetición	30	EAV330	30
28	Masculino	25	2021-02-17	8	022820022020	EAV4	3	EAV	4	Rasquiña nasal	75	EAV475	75
28	Masculino	25	2021-02-17	8	022820022020	EAV5	3	EAV	5	Presencia de secreción o moco como agua	76	EAV576	76
28	Masculino	25	2021-02-17	8	022820022020	EAV6	3	EAV	6	Sensación de falta de aire	20	EAV620	20
28	Masculino	25	2021-02-17	8	022820022020	EAV7	3	EAV	7	Los síntomas de asma es forma global	30	EAV730	30
28	Masculino	25	2021-02-17	8	022820022020	EAV8	3	EAV	8	Silbidos en el pecho?	0	EAV80	0
28	Masculino	25	2021-02-17	8	022820022020	EAV9	3	EAV	9	Sensación de opresión en el pecho durante un esfuerzo físico	55	EAV955	55
28	Masculino	25	2021-02-17	8	022820022020	EAV10	3	EAV	10	Cansancio o dificultad para realizar las actividades diarias	40	EAV1040	40
28	Masculino	25	2021-02-17	8	022820022020	EAV11	3	EAV	11	Se despierta durante la noche	60	EAV1160	60
28	Masculino	25	2021-02-17	8	022820022020	EAV12	3	EAV	12	Fueron fáciles las preguntas?	1	EAV121	Si
28	Masculino	25	2021-02-17	8	022820022020	ESCALA CAMBIO 1	4	ESCALA CAMBIO	1	Ha mejorado o empeorado sus síntomas	6	ESCALA CAMBIO 16	Muchísimo mejor
28	Masculino	25	2021-02-17	8	022820022020	ESCALA CAMBIO 2	4	ESCALA CAMBIO	2	Fueron fáciles las preguntas?	1	ESCALA CAMBIO 21	Si
28	Masculino	25	2021-02-17	8	022820022020	ESCALA RINITIS1	5	ESCALA RINITIS	1	Obstrucción nasal	Si	ESCALA RINITIS2Si	Si
28	Masculino	25	2021-02-17	8	022820022020	ESCALA RINITIS2	5	ESCALA RINITIS	2	Estornudos a repetición	Si	ESCALA RINITIS3Si	Si
28	Masculino	25	2021-02-17	8	022820022020	ESCALA RINITIS3	5	ESCALA RINITIS	3	Rasquiña en la nariz	Si	ESCALA RINITIS4Si	Si
28	Masculino	25	2021-02-17	8	022820022020	ESCALA RINITIS4	5	ESCALA RINITIS	4	Secreción o moco como agua	Si	ESCALA RINITIS5Si	Si
28	Masculino	25	2021-02-17	8	022820022020	ESCALA RINITIS5	5	ESCALA RINITIS	5	Mas de 4 días a la semana	No	ESCALA RINITIS6No	No
28	Masculino	25	2021-02-17	8	022820022020	ESCALA RINITIS6	5	ESCALA RINITIS	6	Mas de 4 semanas seguidas	No	ESCALA RINITIS7No	No
28	Masculino	25	2021-02-17	8	022820022020	ESCALA RINITIS7	5	ESCALA RINITIS	7	Le alteran el sueno	Si	ESCALA RINITIS8Si	Si
28	Masculino	25	2021-02-17	8	022820022020	ESCALA RINITIS8	5	ESCALA RINITIS	8	Le afecta la realización de sus actividades diarias/ deportivas	No	ESCALA RINITIS9No	No
28	Masculino	25	2021-02-17	8	022820022020	ESCALA RINITIS9	5	ESCALA RINITIS	9	Interfieren en sus actividades laborales o escolares	No	ESCALA RINITIS10No	No
28	Masculino	25	2021-02-17	8	022820022020	ESCALA RINITIS10	5	ESCALA RINITIS	10	Le afectan su vida, lo incapacitan	No	ESCALA RINITIS11No	No
28	Masculino	25	2021-02-17	8	022820022020	ESCALA RINITIS12	5	ESCALA RINITIS	12	Fueron fáciles las preguntas?	1	ESCALA RINITIS121	Si
28	Masculino	25	2021-02-17	8	022820022020	MEDICACION1	6	MEDICACION	1	La Medicación Aumento o disminuyo?	2	MEDICACION12	Disminuyo
28	Masculino	25	2021-02-17	8	022820022020	CLASIFICACION DE LA RINITIS1	7	CLASIFICACION DE LA RINITIS	1	Clasificacion de la Rinitis	3	CLASIFICACION DE LA RINITIS13	Intermitente
29	Femenino	52	2020-02-21	7	022921022020	CARAT1	1	CARAT	1	Congestión Nasal?	0	CARAT1 a 90	Casi o todos los días
29	Femenino	52	2020-02-21	7	022921022020	CARAT2	1	CARAT	2	Estornudos?	0	CARAT1 a 90	Casi o todos los días
29	Femenino	52	2020-02-21	7	022921022020	CARAT3	1	CARAT	3	Rasquiña en la nariz?	0	CARAT1 a 90	Casi o todos los días
29	Femenino	52	2020-02-21	7	022921022020	CARAT4	1	CARAT	4	Salida de moco por la nariz?	0	CARAT1 a 90	Casi o todos los días
29	Femenino	52	2020-02-21	7	022921022020	CARAT5	1	CARAT	5	Falta de aire/ahogo?	0	CARAT1 a 90	Casi o todos los días
29	Femenino	52	2020-02-21	7	022921022020	CARAT6	1	CARAT	6	Silbidos en el pecho?	3	CARAT1 a 93	Nunca
29	Femenino	52	2020-02-21	7	022921022020	CARAT7	1	CARAT	7	Presión en el pecho durante un esfuerzo Físico?	3	CARAT1 a 93	Nunca
29	Femenino	52	2020-02-21	7	022921022020	CARAT8	1	CARAT	8	Cansancio/Dificultad en realizar sus actividades diarias?	2	CARAT1 a 92	Hasta uno o dos días a la semana
29	Femenino	52	2020-02-21	7	022921022020	CARAT9	1	CARAT	9	Se despierta por la noche?	3	CARAT1 a 93	Nunca
29	Femenino	52	2020-02-21	7	022921022020	CARAT10	1	CARAT	10	Aumentar el uso de sus medicamentos?	2	CARAT102	Nunca
29	Femenino	52	2020-02-21	7	022921022020	CARAT11	1	CARAT	11	Fueron fáciles las preguntas?	1	CARAT111	Si
29	Femenino	52	2020-02-21	7	022921022020	ACQ51	2	ACQ5	1	Durante la ultima semana con que frecuencia se despertó por la noche debido al asma?	0	ACQ510	Nunca
29	Femenino	52	2020-02-21	7	022921022020	ACQ52	2	ACQ5	2	Durante la ultima semana como fueron de graves los síntomas de asma que tuvo al despertarse por la mañana?	0	ACQ520	No tuvo síntomas
29	Femenino	52	2020-02-21	7	022921022020	ACQ53	2	ACQ5	3	Durante la ultima semana hasta que punto el asma le limito sus actividades?	0	ACQ530	Nada limitado
29	Femenino	52	2020-02-21	7	022921022020	ACQ54	2	ACQ5	4	Durante la ultima semana hasta que punto noto que le hacia falta el aire debido al asma?	0	ACQ540	Nada en absoluto
29	Femenino	52	2020-02-21	7	022921022020	ACQ55	2	ACQ5	5	Durante la ultima semana cuanto tiempo tuvo silbidos o pitidos en el pecho?	0	ACQ550	Nunca
29	Femenino	52	2020-02-21	7	022921022020	ACQ56	2	ACQ5	6	Fueron fáciles las preguntas?	1	ACQ561	Si
29	Femenino	52	2020-02-21	7	022921022020	EAV1	3	EAV	1	Los síntomas de la rinitis alérgica en forma global	75	EAV175	75
29	Femenino	52	2020-02-21	7	022921022020	EAV2	3	EAV	2	Obstrucción nasal	50	EAV250	50
29	Femenino	52	2020-02-21	7	022921022020	EAV3	3	EAV	3	Estornudos a repetición	47	EAV347	47
29	Femenino	52	2020-02-21	7	022921022020	EAV4	3	EAV	4	Rasquiña nasal	63	EAV463	63
29	Femenino	52	2020-02-21	7	022921022020	EAV5	3	EAV	5	Presencia de secreción o moco como agua	74	EAV574	74
29	Femenino	52	2020-02-21	7	022921022020	EAV6	3	EAV	6	Sensación de falta de aire	45	EAV645	45
29	Femenino	52	2020-02-21	7	022921022020	EAV7	3	EAV	7	Los síntomas de asma es forma global	28	EAV728	28
29	Femenino	52	2020-02-21	7	022921022020	EAV8	3	EAV	8	Silbidos en el pecho?	23	EAV823	23
29	Femenino	52	2020-02-21	7	022921022020	EAV9	3	EAV	9	Sensación de opresión en el pecho durante un esfuerzo físico	25	EAV925	25
29	Femenino	52	2020-02-21	7	022921022020	EAV10	3	EAV	10	Cansancio o dificultad para realizar las actividades diarias	23	EAV1023	23
29	Femenino	52	2020-02-21	7	022921022020	EAV11	3	EAV	11	Se despierta durante la noche	25	EAV1125	25
29	Femenino	52	2020-02-21	7	022921022020	EAV12	3	EAV	12	Fueron fáciles las preguntas?	1	EAV121	Si
29	Femenino	52	2020-02-21	7	022921022020	ESCALA CAMBIO 1	4	ESCALA CAMBIO	1	Ha mejorado o empeorado sus síntomas	5	ESCALA CAMBIO 15	Bastante mejor
29	Femenino	52	2020-02-21	7	022921022020	ESCALA CAMBIO 2	4	ESCALA CAMBIO	2	Fueron fáciles las preguntas?	1	ESCALA CAMBIO 21	Si
29	Femenino	52	2020-02-21	7	022921022020	ESCALA RINITIS1	5	ESCALA RINITIS	1	Obstrucción nasal	Si	ESCALA RINITIS2Si	Si
29	Femenino	52	2020-02-21	7	022921022020	ESCALA RINITIS2	5	ESCALA RINITIS	2	Estornudos a repetición	Si	ESCALA RINITIS3Si	Si
29	Femenino	52	2020-02-21	7	022921022020	ESCALA RINITIS3	5	ESCALA RINITIS	3	Rasquiña en la nariz	Si	ESCALA RINITIS4Si	Si
29	Femenino	52	2020-02-21	7	022921022020	ESCALA RINITIS4	5	ESCALA RINITIS	4	Secreción o moco como agua	Si	ESCALA RINITIS5Si	Si
29	Femenino	52	2020-02-21	7	022921022020	ESCALA RINITIS5	5	ESCALA RINITIS	5	Mas de 4 días a la semana	Si	ESCALA RINITIS6Si	Si
29	Femenino	52	2020-02-21	7	022921022020	ESCALA RINITIS6	5	ESCALA RINITIS	6	Mas de 4 semanas seguidas	No	ESCALA RINITIS7No	No
29	Femenino	52	2020-02-21	7	022921022020	ESCALA RINITIS7	5	ESCALA RINITIS	7	Le alteran el sueno	Si	ESCALA RINITIS8Si	Si
29	Femenino	52	2020-02-21	7	022921022020	ESCALA RINITIS8	5	ESCALA RINITIS	8	Le afecta la realización de sus actividades diarias/ deportivas	Si	ESCALA RINITIS9Si	Si
29	Femenino	52	2020-02-21	7	022921022020	ESCALA RINITIS9	5	ESCALA RINITIS	9	Interfieren en sus actividades laborales o escolares	No	ESCALA RINITIS10No	No
29	Femenino	52	2020-02-21	7	022921022020	ESCALA RINITIS10	5	ESCALA RINITIS	10	Le afectan su vida, lo incapacitan	Si	ESCALA RINITIS11Si	Si
29	Femenino	52	2020-02-21	7	022921022020	ESCALA RINITIS12	5	ESCALA RINITIS	12	Fueron fáciles las preguntas?	1	ESCALA RINITIS121	Si
29	Femenino	52	2020-02-21	7	022921022020	MEDICACION1	6	MEDICACION	1	La Medicación Aumento o disminuyo?	3	MEDICACION13	Se mantuvo
29	Femenino	52	2020-02-21	7	022921022020	CLASIFICACION DE LA RINITIS1	7	CLASIFICACION DE LA RINITIS	1	Clasificacion de la Rinitis	2	CLASIFICACION DE LA RINITIS12	Moderada a Severa
30	Femenino	29	2021-02-18	6	023021022020	CARAT1	1	CARAT	1	Congestión Nasal?	1	CARAT1 a 91	Mas de dos días a la semana
30	Femenino	29	2021-02-18	6	023021022020	CARAT2	1	CARAT	2	Estornudos?	0	CARAT1 a 90	Casi o todos los días
30	Femenino	29	2021-02-18	6	023021022020	CARAT3	1	CARAT	3	Rasquiña en la nariz?	0	CARAT1 a 90	Casi o todos los días
30	Femenino	29	2021-02-18	6	023021022020	CARAT4	1	CARAT	4	Salida de moco por la nariz?	1	CARAT1 a 91	Mas de dos días a la semana
30	Femenino	29	2021-02-18	6	023021022020	CARAT5	1	CARAT	5	Falta de aire/ahogo?	3	CARAT1 a 93	Nunca
30	Femenino	29	2021-02-18	6	023021022020	CARAT6	1	CARAT	6	Silbidos en el pecho?	3	CARAT1 a 93	Nunca
30	Femenino	29	2021-02-18	6	023021022020	CARAT7	1	CARAT	7	Presión en el pecho durante un esfuerzo Físico?	3	CARAT1 a 93	Nunca
30	Femenino	29	2021-02-18	6	023021022020	CARAT8	1	CARAT	8	Cansancio/Dificultad en realizar sus actividades diarias?	3	CARAT1 a 93	Nunca
30	Femenino	29	2021-02-18	6	023021022020	CARAT9	1	CARAT	9	Se despierta por la noche?	3	CARAT1 a 93	Nunca
30	Femenino	29	2021-02-18	6	023021022020	CARAT10	1	CARAT	10	Aumentar el uso de sus medicamentos?	2	CARAT102	Nunca
30	Femenino	29	2021-02-18	6	023021022020	CARAT11	1	CARAT	11	Fueron fáciles las preguntas?	1	CARAT111	Si
30	Femenino	29	2021-02-18	6	023021022020	ACQ51	2	ACQ5	1	Durante la ultima semana con que frecuencia se despertó por la noche debido al asma?	0	ACQ510	Nunca
30	Femenino	29	2021-02-18	6	023021022020	ACQ52	2	ACQ5	2	Durante la ultima semana como fueron de graves los síntomas de asma que tuvo al despertarse por la mañana?	0	ACQ520	No tuvo síntomas
30	Femenino	29	2021-02-18	6	023021022020	ACQ53	2	ACQ5	3	Durante la ultima semana hasta que punto el asma le limito sus actividades?	0	ACQ530	Nada limitado
30	Femenino	29	2021-02-18	6	023021022020	ACQ54	2	ACQ5	4	Durante la ultima semana hasta que punto noto que le hacia falta el aire debido al asma?	0	ACQ540	Nada en absoluto
30	Femenino	29	2021-02-18	6	023021022020	ACQ55	2	ACQ5	5	Durante la ultima semana cuanto tiempo tuvo silbidos o pitidos en el pecho?	0	ACQ550	Nunca
30	Femenino	29	2021-02-18	6	023021022020	ACQ56	2	ACQ5	6	Fueron fáciles las preguntas?	1	ACQ561	Si
30	Femenino	29	2021-02-18	6	023021022020	EAV1	3	EAV	1	Los síntomas de la rinitis alérgica en forma global	15	EAV115	15
30	Femenino	29	2021-02-18	6	023021022020	EAV2	3	EAV	2	Obstrucción nasal	15	EAV215	15
30	Femenino	29	2021-02-18	6	023021022020	EAV3	3	EAV	3	Estornudos a repetición	10	EAV310	10
30	Femenino	29	2021-02-18	6	023021022020	EAV4	3	EAV	4	Rasquiña nasal	20	EAV420	20
30	Femenino	29	2021-02-18	6	023021022020	EAV5	3	EAV	5	Presencia de secreción o moco como agua	10	EAV510	10
30	Femenino	29	2021-02-18	6	023021022020	EAV6	3	EAV	6	Sensación de falta de aire	0	EAV60	0
30	Femenino	29	2021-02-18	6	023021022020	EAV7	3	EAV	7	Los síntomas de asma es forma global	0	EAV70	0
30	Femenino	29	2021-02-18	6	023021022020	EAV8	3	EAV	8	Silbidos en el pecho?	0	EAV80	0
30	Femenino	29	2021-02-18	6	023021022020	EAV9	3	EAV	9	Sensación de opresión en el pecho durante un esfuerzo físico	0	EAV90	0
30	Femenino	29	2021-02-18	6	023021022020	EAV10	3	EAV	10	Cansancio o dificultad para realizar las actividades diarias	0	EAV100	0
30	Femenino	29	2021-02-18	6	023021022020	EAV11	3	EAV	11	Se despierta durante la noche	0	EAV110	0
30	Femenino	29	2021-02-18	6	023021022020	EAV12	3	EAV	12	Fueron fáciles las preguntas?	1	EAV121	Si
30	Femenino	29	2021-02-18	6	023021022020	ESCALA CAMBIO 1	4	ESCALA CAMBIO	1	Ha mejorado o empeorado sus síntomas	6	ESCALA CAMBIO 16	Muchísimo mejor
30	Femenino	29	2021-02-18	6	023021022020	ESCALA CAMBIO 2	4	ESCALA CAMBIO	2	Fueron fáciles las preguntas?	1	ESCALA CAMBIO 21	Si
30	Femenino	29	2021-02-18	6	023021022020	ESCALA RINITIS1	5	ESCALA RINITIS	1	Obstrucción nasal	Si	ESCALA RINITIS2Si	Si
30	Femenino	29	2021-02-18	6	023021022020	ESCALA RINITIS2	5	ESCALA RINITIS	2	Estornudos a repetición	Si	ESCALA RINITIS3Si	Si
30	Femenino	29	2021-02-18	6	023021022020	ESCALA RINITIS3	5	ESCALA RINITIS	3	Rasquiña en la nariz	Si	ESCALA RINITIS4Si	Si
30	Femenino	29	2021-02-18	6	023021022020	ESCALA RINITIS4	5	ESCALA RINITIS	4	Secreción o moco como agua	Si	ESCALA RINITIS5Si	Si
30	Femenino	29	2021-02-18	6	023021022020	ESCALA RINITIS5	5	ESCALA RINITIS	5	Mas de 4 días a la semana	No	ESCALA RINITIS6No	No
30	Femenino	29	2021-02-18	6	023021022020	ESCALA RINITIS6	5	ESCALA RINITIS	6	Mas de 4 semanas seguidas	No	ESCALA RINITIS7No	No
30	Femenino	29	2021-02-18	6	023021022020	ESCALA RINITIS7	5	ESCALA RINITIS	7	Le alteran el sueno	No	ESCALA RINITIS8No	No
30	Femenino	29	2021-02-18	6	023021022020	ESCALA RINITIS8	5	ESCALA RINITIS	8	Le afecta la realización de sus actividades diarias/ deportivas	No	ESCALA RINITIS9No	No
30	Femenino	29	2021-02-18	6	023021022020	ESCALA RINITIS9	5	ESCALA RINITIS	9	Interfieren en sus actividades laborales o escolares	No	ESCALA RINITIS10No	No
30	Femenino	29	2021-02-18	6	023021022020	ESCALA RINITIS10	5	ESCALA RINITIS	10	Le afectan su vida, lo incapacitan	No	ESCALA RINITIS11No	No
30	Femenino	29	2021-02-18	6	023021022020	ESCALA RINITIS12	5	ESCALA RINITIS	12	Fueron fáciles las preguntas?	1	ESCALA RINITIS121	Si
30	Femenino	29	2021-02-18	6	023021022020	MEDICACION1	6	MEDICACION	1	La Medicación Aumento o disminuyo?	3	MEDICACION13	Se mantuvo
30	Femenino	29	2021-02-18	6	023021022020	CLASIFICACION DE LA RINITIS1	7	CLASIFICACION DE LA RINITIS	1	Clasificacion de la Rinitis	1	CLASIFICACION DE LA RINITIS11	Leve
31	Masculino	18	2021-02-17	6	023121022020	CARAT1	1	CARAT	1	Congestión Nasal?	2	CARAT1 a 92	Hasta uno o dos días a la semana
31	Masculino	18	2021-02-17	6	023121022020	CARAT2	1	CARAT	2	Estornudos?	0	CARAT1 a 90	Casi o todos los días
31	Masculino	18	2021-02-17	6	023121022020	CARAT3	1	CARAT	3	Rasquiña en la nariz?	2	CARAT1 a 92	Hasta uno o dos días a la semana
31	Masculino	18	2021-02-17	6	023121022020	CARAT4	1	CARAT	4	Salida de moco por la nariz?	3	CARAT1 a 93	Nunca
31	Masculino	18	2021-02-17	6	023121022020	CARAT5	1	CARAT	5	Falta de aire/ahogo?	3	CARAT1 a 93	Nunca
31	Masculino	18	2021-02-17	6	023121022020	CARAT6	1	CARAT	6	Silbidos en el pecho?	3	CARAT1 a 93	Nunca
31	Masculino	18	2021-02-17	6	023121022020	CARAT7	1	CARAT	7	Presión en el pecho durante un esfuerzo Físico?	3	CARAT1 a 93	Nunca
31	Masculino	18	2021-02-17	6	023121022020	CARAT8	1	CARAT	8	Cansancio/Dificultad en realizar sus actividades diarias?	3	CARAT1 a 93	Nunca
31	Masculino	18	2021-02-17	6	023121022020	CARAT9	1	CARAT	9	Se despierta por la noche?	2	CARAT1 a 92	Hasta uno o dos días a la semana
31	Masculino	18	2021-02-17	6	023121022020	CARAT10	1	CARAT	10	Aumentar el uso de sus medicamentos?	2	CARAT102	Nunca
31	Masculino	18	2021-02-17	6	023121022020	CARAT11	1	CARAT	11	Fueron fáciles las preguntas?	1	CARAT111	Si
31	Masculino	18	2021-02-17	6	023121022020	ACQ51	2	ACQ5	1	Durante la ultima semana con que frecuencia se despertó por la noche debido al asma?	0	ACQ510	Nunca
31	Masculino	18	2021-02-17	6	023121022020	ACQ52	2	ACQ5	2	Durante la ultima semana como fueron de graves los síntomas de asma que tuvo al despertarse por la mañana?	0	ACQ520	No tuvo síntomas
31	Masculino	18	2021-02-17	6	023121022020	ACQ53	2	ACQ5	3	Durante la ultima semana hasta que punto el asma le limito sus actividades?	1	ACQ531	Muy poco limitado
31	Masculino	18	2021-02-17	6	023121022020	ACQ54	2	ACQ5	4	Durante la ultima semana hasta que punto noto que le hacia falta el aire debido al asma?	0	ACQ540	Nada en absoluto
31	Masculino	18	2021-02-17	6	023121022020	ACQ55	2	ACQ5	5	Durante la ultima semana cuanto tiempo tuvo silbidos o pitidos en el pecho?	0	ACQ550	Nunca
31	Masculino	18	2021-02-17	6	023121022020	ACQ56	2	ACQ5	6	Fueron fáciles las preguntas?	1	ACQ561	Si
31	Masculino	18	2021-02-17	6	023121022020	EAV1	3	EAV	1	Los síntomas de la rinitis alérgica en forma global	50	EAV150	50
31	Masculino	18	2021-02-17	6	023121022020	EAV2	3	EAV	2	Obstrucción nasal	60	EAV260	60
31	Masculino	18	2021-02-17	6	023121022020	EAV3	3	EAV	3	Estornudos a repetición	60	EAV360	60
31	Masculino	18	2021-02-17	6	023121022020	EAV4	3	EAV	4	Rasquiña nasal	40	EAV440	40
31	Masculino	18	2021-02-17	6	023121022020	EAV5	3	EAV	5	Presencia de secreción o moco como agua	50	EAV550	50
31	Masculino	18	2021-02-17	6	023121022020	EAV6	3	EAV	6	Sensación de falta de aire	20	EAV620	20
31	Masculino	18	2021-02-17	6	023121022020	EAV7	3	EAV	7	Los síntomas de asma es forma global	0	EAV70	0
31	Masculino	18	2021-02-17	6	023121022020	EAV8	3	EAV	8	Silbidos en el pecho?	0	EAV80	0
31	Masculino	18	2021-02-17	6	023121022020	EAV9	3	EAV	9	Sensación de opresión en el pecho durante un esfuerzo físico	0	EAV90	0
31	Masculino	18	2021-02-17	6	023121022020	EAV10	3	EAV	10	Cansancio o dificultad para realizar las actividades diarias	20	EAV1020	20
31	Masculino	18	2021-02-17	6	023121022020	EAV11	3	EAV	11	Se despierta durante la noche	20	EAV1120	20
31	Masculino	18	2021-02-17	6	023121022020	EAV12	3	EAV	12	Fueron fáciles las preguntas?	1	EAV121	Si
31	Masculino	18	2021-02-17	6	023121022020	ESCALA CAMBIO 1	4	ESCALA CAMBIO	1	Ha mejorado o empeorado sus síntomas	2	ESCALA CAMBIO 12	Un poco mejor
31	Masculino	18	2021-02-17	6	023121022020	ESCALA CAMBIO 2	4	ESCALA CAMBIO	2	Fueron fáciles las preguntas?	1	ESCALA CAMBIO 21	Si
31	Masculino	18	2021-02-17	6	023121022020	ESCALA RINITIS1	5	ESCALA RINITIS	1	Obstrucción nasal	Si	ESCALA RINITIS2Si	Si
31	Masculino	18	2021-02-17	6	023121022020	ESCALA RINITIS2	5	ESCALA RINITIS	2	Estornudos a repetición	Si	ESCALA RINITIS3Si	Si
31	Masculino	18	2021-02-17	6	023121022020	ESCALA RINITIS3	5	ESCALA RINITIS	3	Rasquiña en la nariz	No	ESCALA RINITIS4No	No
31	Masculino	18	2021-02-17	6	023121022020	ESCALA RINITIS4	5	ESCALA RINITIS	4	Secreción o moco como agua	Si	ESCALA RINITIS5Si	Si
31	Masculino	18	2021-02-17	6	023121022020	ESCALA RINITIS5	5	ESCALA RINITIS	5	Mas de 4 días a la semana	No	ESCALA RINITIS6No	No
31	Masculino	18	2021-02-17	6	023121022020	ESCALA RINITIS6	5	ESCALA RINITIS	6	Mas de 4 semanas seguidas	No	ESCALA RINITIS7No	No
31	Masculino	18	2021-02-17	6	023121022020	ESCALA RINITIS7	5	ESCALA RINITIS	7	Le alteran el sueno	Si	ESCALA RINITIS8Si	Si
31	Masculino	18	2021-02-17	6	023121022020	ESCALA RINITIS8	5	ESCALA RINITIS	8	Le afecta la realización de sus actividades diarias/ deportivas	No	ESCALA RINITIS9No	No
31	Masculino	18	2021-02-17	6	023121022020	ESCALA RINITIS9	5	ESCALA RINITIS	9	Interfieren en sus actividades laborales o escolares	No	ESCALA RINITIS10No	No
31	Masculino	18	2021-02-17	6	023121022020	ESCALA RINITIS10	5	ESCALA RINITIS	10	Le afectan su vida, lo incapacitan	No	ESCALA RINITIS11No	No
31	Masculino	18	2021-02-17	6	023121022020	ESCALA RINITIS12	5	ESCALA RINITIS	12	Fueron fáciles las preguntas?	1	ESCALA RINITIS121	Si
31	Masculino	18	2021-02-17	6	023121022020	MEDICACION1	6	MEDICACION	1	La Medicación Aumento o disminuyo?	3	MEDICACION13	Se mantuvo
31	Masculino	18	2021-02-17	6	023121022020	CLASIFICACION DE LA RINITIS1	7	CLASIFICACION DE LA RINITIS	1	Clasificacion de la Rinitis	2	CLASIFICACION DE LA RINITIS12	Moderada a Severa
32	Femenino	35	2021-02-17	10	023221022020	CARAT1	1	CARAT	1	Congestión Nasal?	0	CARAT1 a 90	Casi o todos los días
32	Femenino	35	2021-02-17	10	023221022020	CARAT2	1	CARAT	2	Estornudos?	0	CARAT1 a 90	Casi o todos los días
32	Femenino	35	2021-02-17	10	023221022020	CARAT3	1	CARAT	3	Rasquiña en la nariz?	0	CARAT1 a 90	Casi o todos los días
32	Femenino	35	2021-02-17	10	023221022020	CARAT4	1	CARAT	4	Salida de moco por la nariz?	0	CARAT1 a 90	Casi o todos los días
32	Femenino	35	2021-02-17	10	023221022020	CARAT5	1	CARAT	5	Falta de aire/ahogo?	1	CARAT1 a 91	Mas de dos días a la semana
32	Femenino	35	2021-02-17	10	023221022020	CARAT6	1	CARAT	6	Silbidos en el pecho?	2	CARAT1 a 92	Hasta uno o dos días a la semana
32	Femenino	35	2021-02-17	10	023221022020	CARAT7	1	CARAT	7	Presión en el pecho durante un esfuerzo Físico?	1	CARAT1 a 91	Mas de dos días a la semana
32	Femenino	35	2021-02-17	10	023221022020	CARAT8	1	CARAT	8	Cansancio/Dificultad en realizar sus actividades diarias?	2	CARAT1 a 92	Hasta uno o dos días a la semana
32	Femenino	35	2021-02-17	10	023221022020	CARAT9	1	CARAT	9	Se despierta por la noche?	2	CARAT1 a 92	Hasta uno o dos días a la semana
32	Femenino	35	2021-02-17	10	023221022020	CARAT10	1	CARAT	10	Aumentar el uso de sus medicamentos?	3	CARAT103	No estoy tomando medicamentos
32	Femenino	35	2021-02-17	10	023221022020	CARAT11	1	CARAT	11	Fueron fáciles las preguntas?	1	CARAT111	Si
32	Femenino	35	2021-02-17	10	023221022020	ACQ51	2	ACQ5	1	Durante la ultima semana con que frecuencia se despertó por la noche debido al asma?	0	ACQ510	Nunca
32	Femenino	35	2021-02-17	10	023221022020	ACQ52	2	ACQ5	2	Durante la ultima semana como fueron de graves los síntomas de asma que tuvo al despertarse por la mañana?	3	ACQ523	Síntomas moderados
32	Femenino	35	2021-02-17	10	023221022020	ACQ53	2	ACQ5	3	Durante la ultima semana hasta que punto el asma le limito sus actividades?	3	ACQ533	Moderadamente limitado
32	Femenino	35	2021-02-17	10	023221022020	ACQ54	2	ACQ5	4	Durante la ultima semana hasta que punto noto que le hacia falta el aire debido al asma?	3	ACQ543	Moderadamente
32	Femenino	35	2021-02-17	10	023221022020	ACQ55	2	ACQ5	5	Durante la ultima semana cuanto tiempo tuvo silbidos o pitidos en el pecho?	2	ACQ552	Poco tiempo
32	Femenino	35	2021-02-17	10	023221022020	ACQ56	2	ACQ5	6	Fueron fáciles las preguntas?	1	ACQ561	Si
32	Femenino	35	2021-02-17	10	023221022020	EAV1	3	EAV	1	Los síntomas de la rinitis alérgica en forma global	100	EAV1100	100
32	Femenino	35	2021-02-17	10	023221022020	EAV2	3	EAV	2	Obstrucción nasal	100	EAV2100	100
32	Femenino	35	2021-02-17	10	023221022020	EAV3	3	EAV	3	Estornudos a repetición	99	EAV399	99
32	Femenino	35	2021-02-17	10	023221022020	EAV4	3	EAV	4	Rasquiña nasal	95	EAV495	95
32	Femenino	35	2021-02-17	10	023221022020	EAV5	3	EAV	5	Presencia de secreción o moco como agua	100	EAV5100	100
32	Femenino	35	2021-02-17	10	023221022020	EAV6	3	EAV	6	Sensación de falta de aire	10	EAV610	10
32	Femenino	35	2021-02-17	10	023221022020	EAV7	3	EAV	7	Los síntomas de asma es forma global	95	EAV795	95
32	Femenino	35	2021-02-17	10	023221022020	EAV8	3	EAV	8	Silbidos en el pecho?	70	EAV870	70
32	Femenino	35	2021-02-17	10	023221022020	EAV9	3	EAV	9	Sensación de opresión en el pecho durante un esfuerzo físico	75	EAV975	75
32	Femenino	35	2021-02-17	10	023221022020	EAV10	3	EAV	10	Cansancio o dificultad para realizar las actividades diarias	75	EAV1075	75
32	Femenino	35	2021-02-17	10	023221022020	EAV11	3	EAV	11	Se despierta durante la noche	0	EAV110	0
32	Femenino	35	2021-02-17	10	023221022020	EAV12	3	EAV	12	Fueron fáciles las preguntas?	1	EAV121	Si
32	Femenino	35	2021-02-17	10	023221022020	ESCALA CAMBIO 1	4	ESCALA CAMBIO	1	Ha mejorado o empeorado sus síntomas	1	ESCALA CAMBIO 11	Casi lo mismo
32	Femenino	35	2021-02-17	10	023221022020	ESCALA CAMBIO 2	4	ESCALA CAMBIO	2	Fueron fáciles las preguntas?	1	ESCALA CAMBIO 21	Si
32	Femenino	35	2021-02-17	10	023221022020	ESCALA RINITIS1	5	ESCALA RINITIS	1	Obstrucción nasal	Si	ESCALA RINITIS2Si	Si
32	Femenino	35	2021-02-17	10	023221022020	ESCALA RINITIS2	5	ESCALA RINITIS	2	Estornudos a repetición	Si	ESCALA RINITIS3Si	Si
32	Femenino	35	2021-02-17	10	023221022020	ESCALA RINITIS3	5	ESCALA RINITIS	3	Rasquiña en la nariz	Si	ESCALA RINITIS4Si	Si
32	Femenino	35	2021-02-17	10	023221022020	ESCALA RINITIS4	5	ESCALA RINITIS	4	Secreción o moco como agua	Si	ESCALA RINITIS5Si	Si
32	Femenino	35	2021-02-17	10	023221022020	ESCALA RINITIS5	5	ESCALA RINITIS	5	Mas de 4 días a la semana	Si	ESCALA RINITIS6Si	Si
32	Femenino	35	2021-02-17	10	023221022020	ESCALA RINITIS6	5	ESCALA RINITIS	6	Mas de 4 semanas seguidas	Si	ESCALA RINITIS7Si	Si
32	Femenino	35	2021-02-17	10	023221022020	ESCALA RINITIS7	5	ESCALA RINITIS	7	Le alteran el sueno	Si	ESCALA RINITIS8Si	Si
32	Femenino	35	2021-02-17	10	023221022020	ESCALA RINITIS8	5	ESCALA RINITIS	8	Le afecta la realización de sus actividades diarias/ deportivas	Si	ESCALA RINITIS9Si	Si
32	Femenino	35	2021-02-17	10	023221022020	ESCALA RINITIS9	5	ESCALA RINITIS	9	Interfieren en sus actividades laborales o escolares	No	ESCALA RINITIS10No	No
32	Femenino	35	2021-02-17	10	023221022020	ESCALA RINITIS10	5	ESCALA RINITIS	10	Le afectan su vida, lo incapacitan	No	ESCALA RINITIS11No	No
32	Femenino	35	2021-02-17	10	023221022020	ESCALA RINITIS12	5	ESCALA RINITIS	12	Fueron fáciles las preguntas?	1	ESCALA RINITIS121	Si
32	Femenino	35	2021-02-17	10	023221022020	MEDICACION1	6	MEDICACION	1	La Medicación Aumento o disminuyo?	3	MEDICACION13	Se mantuvo
32	Femenino	35	2021-02-17	10	023221022020	CLASIFICACION DE LA RINITIS1	7	CLASIFICACION DE LA RINITIS	1	Clasificacion de la Rinitis	2	CLASIFICACION DE LA RINITIS12	Moderada a Severa
33	Femenino	56	2020-02-26	7	013326022020	CARAT1	1	CARAT	1	Congestión Nasal?	3	CARAT1 a 93	Nunca
33	Femenino	56	2020-02-26	7	013326022020	CARAT2	1	CARAT	2	Estornudos?	1	CARAT1 a 91	Mas de dos días a la semana
33	Femenino	56	2020-02-26	7	013326022020	CARAT3	1	CARAT	3	Rasquiña en la nariz?	1	CARAT1 a 91	Mas de dos días a la semana
33	Femenino	56	2020-02-26	7	013326022020	CARAT4	1	CARAT	4	Salida de moco por la nariz?	1	CARAT1 a 91	Mas de dos días a la semana
33	Femenino	56	2020-02-26	7	013326022020	CARAT5	1	CARAT	5	Falta de aire/ahogo?	2	CARAT1 a 92	Hasta uno o dos días a la semana
33	Femenino	56	2020-02-26	7	013326022020	CARAT6	1	CARAT	6	Silbidos en el pecho?	3	CARAT1 a 93	Nunca
33	Femenino	56	2020-02-26	7	013326022020	CARAT7	1	CARAT	7	Presión en el pecho durante un esfuerzo Físico?	3	CARAT1 a 93	Nunca
33	Femenino	56	2020-02-26	7	013326022020	CARAT8	1	CARAT	8	Cansancio/Dificultad en realizar sus actividades diarias?	3	CARAT1 a 93	Nunca
33	Femenino	56	2020-02-26	7	013326022020	CARAT9	1	CARAT	9	Se despierta por la noche?	0	CARAT1 a 90	Casi o todos los días
33	Femenino	56	2020-02-26	7	013326022020	CARAT10	1	CARAT	10	Aumentar el uso de sus medicamentos?	1	CARAT101	Menos de 7 días
33	Femenino	56	2020-02-26	7	013326022020	CARAT11	1	CARAT	11	Fueron fáciles las preguntas?	1	CARAT111	Si
33	Femenino	56	2020-02-26	7	013326022020	ACQ51	2	ACQ5	1	Durante la ultima semana con que frecuencia se despertó por la noche debido al asma?	2	ACQ512	Unas Pocas Veces
33	Femenino	56	2020-02-26	7	013326022020	ACQ52	2	ACQ5	2	Durante la ultima semana como fueron de graves los síntomas de asma que tuvo al despertarse por la mañana?	3	ACQ523	Síntomas moderados
33	Femenino	56	2020-02-26	7	013326022020	ACQ53	2	ACQ5	3	Durante la ultima semana hasta que punto el asma le limito sus actividades?	3	ACQ533	Moderadamente limitado
33	Femenino	56	2020-02-26	7	013326022020	ACQ54	2	ACQ5	4	Durante la ultima semana hasta que punto noto que le hacia falta el aire debido al asma?	3	ACQ543	Moderadamente
33	Femenino	56	2020-02-26	7	013326022020	ACQ55	2	ACQ5	5	Durante la ultima semana cuanto tiempo tuvo silbidos o pitidos en el pecho?	3	ACQ553	Parte del tiempo
33	Femenino	56	2020-02-26	7	013326022020	ACQ56	2	ACQ5	6	Fueron fáciles las preguntas?	1	ACQ561	Si
33	Femenino	56	2020-02-26	7	013326022020	EAV1	3	EAV	1	Los síntomas de la rinitis alérgica en forma global	44	EAV144	44
33	Femenino	56	2020-02-26	7	013326022020	EAV2	3	EAV	2	Obstrucción nasal	43	EAV243	43
33	Femenino	56	2020-02-26	7	013326022020	EAV3	3	EAV	3	Estornudos a repetición	8	EAV38	8
33	Femenino	56	2020-02-26	7	013326022020	EAV4	3	EAV	4	Rasquiña nasal	55	EAV455	55
33	Femenino	56	2020-02-26	7	013326022020	EAV5	3	EAV	5	Presencia de secreción o moco como agua	74	EAV574	74
33	Femenino	56	2020-02-26	7	013326022020	EAV6	3	EAV	6	Sensación de falta de aire	72	EAV672	72
33	Femenino	56	2020-02-26	7	013326022020	EAV7	3	EAV	7	Los síntomas de asma es forma global	53	EAV753	53
33	Femenino	56	2020-02-26	7	013326022020	EAV8	3	EAV	8	Silbidos en el pecho?	28	EAV828	28
33	Femenino	56	2020-02-26	7	013326022020	EAV9	3	EAV	9	Sensación de opresión en el pecho durante un esfuerzo físico	14	EAV914	14
33	Femenino	56	2020-02-26	7	013326022020	EAV10	3	EAV	10	Cansancio o dificultad para realizar las actividades diarias	33	EAV1033	33
33	Femenino	56	2020-02-26	7	013326022020	EAV11	3	EAV	11	Se despierta durante la noche	91	EAV1191	91
33	Femenino	56	2020-02-26	7	013326022020	EAV12	3	EAV	12	Fueron fáciles las preguntas?	1	EAV121	Si
33	Femenino	56	2020-02-26	7	013326022020	ESCALA CAMBIO 1	4	ESCALA CAMBIO	1	Ha mejorado o empeorado sus síntomas	4	ESCALA CAMBIO 14	Moderadamente mejor
33	Femenino	56	2020-02-26	7	013326022020	ESCALA CAMBIO 2	4	ESCALA CAMBIO	2	Fueron fáciles las preguntas?	1	ESCALA CAMBIO 21	Si
33	Femenino	56	2020-02-26	7	013326022020	ESCALA RINITIS1	5	ESCALA RINITIS	1	Obstrucción nasal	No	ESCALA RINITIS2No	No
33	Femenino	56	2020-02-26	7	013326022020	ESCALA RINITIS2	5	ESCALA RINITIS	2	Estornudos a repetición	No	ESCALA RINITIS3No	No
33	Femenino	56	2020-02-26	7	013326022020	ESCALA RINITIS3	5	ESCALA RINITIS	3	Rasquiña en la nariz	si	ESCALA RINITIS4si	Si
33	Femenino	56	2020-02-26	7	013326022020	ESCALA RINITIS4	5	ESCALA RINITIS	4	Secreción o moco como agua	si	ESCALA RINITIS5si	Si
33	Femenino	56	2020-02-26	7	013326022020	ESCALA RINITIS5	5	ESCALA RINITIS	5	Mas de 4 días a la semana	No	ESCALA RINITIS6No	No
33	Femenino	56	2020-02-26	7	013326022020	ESCALA RINITIS6	5	ESCALA RINITIS	6	Mas de 4 semanas seguidas	No	ESCALA RINITIS7No	No
33	Femenino	56	2020-02-26	7	013326022020	ESCALA RINITIS7	5	ESCALA RINITIS	7	Le alteran el sueno	si	ESCALA RINITIS8si	Si
33	Femenino	56	2020-02-26	7	013326022020	ESCALA RINITIS8	5	ESCALA RINITIS	8	Le afecta la realización de sus actividades diarias/ deportivas	No	ESCALA RINITIS9No	No
33	Femenino	56	2020-02-26	7	013326022020	ESCALA RINITIS9	5	ESCALA RINITIS	9	Interfieren en sus actividades laborales o escolares	No	ESCALA RINITIS10No	No
33	Femenino	56	2020-02-26	7	013326022020	ESCALA RINITIS10	5	ESCALA RINITIS	10	Le afectan su vida, lo incapacitan	No	ESCALA RINITIS11No	No
33	Femenino	56	2020-02-26	7	013326022020	ESCALA RINITIS12	5	ESCALA RINITIS	12	Fueron fáciles las preguntas?	1	ESCALA RINITIS121	Si
33	Femenino	56	2020-02-26	7	013326022020	MEDICACION1	6	MEDICACION	1	La Medicación Aumento o disminuyo?	3	MEDICACION13	Se mantuvo
33	Femenino	56	2020-02-26	7	013326022020	CLASIFICACION DE LA RINITIS1	7	CLASIFICACION DE LA RINITIS	1	Clasificacion de la Rinitis	1	CLASIFICACION DE LA RINITIS11	Leve
34	Masculino	67	2020-02-26	4	013426022020	CARAT1	1	CARAT	1	Congestión Nasal?	3	CARAT1 a 93	Nunca
34	Masculino	67	2020-02-26	4	013426022020	CARAT2	1	CARAT	2	Estornudos?	3	CARAT1 a 93	Nunca
34	Masculino	67	2020-02-26	4	013426022020	CARAT3	1	CARAT	3	Rasquiña en la nariz?	3	CARAT1 a 93	Nunca
34	Masculino	67	2020-02-26	4	013426022020	CARAT4	1	CARAT	4	Salida de moco por la nariz?	3	CARAT1 a 93	Nunca
34	Masculino	67	2020-02-26	4	013426022020	CARAT5	1	CARAT	5	Falta de aire/ahogo?	3	CARAT1 a 93	Nunca
34	Masculino	67	2020-02-26	4	013426022020	CARAT6	1	CARAT	6	Silbidos en el pecho?	3	CARAT1 a 93	Nunca
34	Masculino	67	2020-02-26	4	013426022020	CARAT7	1	CARAT	7	Presión en el pecho durante un esfuerzo Físico?	3	CARAT1 a 93	Nunca
34	Masculino	67	2020-02-26	4	013426022020	CARAT8	1	CARAT	8	Cansancio/Dificultad en realizar sus actividades diarias?	3	CARAT1 a 93	Nunca
34	Masculino	67	2020-02-26	4	013426022020	CARAT9	1	CARAT	9	Se despierta por la noche?	3	CARAT1 a 93	Nunca
34	Masculino	67	2020-02-26	4	013426022020	CARAT10	1	CARAT	10	Aumentar el uso de sus medicamentos?	2	CARAT102	Nunca
34	Masculino	67	2020-02-26	4	013426022020	CARAT11	1	CARAT	11	Fueron fáciles las preguntas?	1	CARAT111	Si
34	Masculino	67	2020-02-26	4	013426022020	ACQ51	2	ACQ5	1	Durante la ultima semana con que frecuencia se despertó por la noche debido al asma?	0	ACQ510	Nunca
34	Masculino	67	2020-02-26	4	013426022020	ACQ52	2	ACQ5	2	Durante la ultima semana como fueron de graves los síntomas de asma que tuvo al despertarse por la mañana?	0	ACQ520	No tuvo síntomas
34	Masculino	67	2020-02-26	4	013426022020	ACQ53	2	ACQ5	3	Durante la ultima semana hasta que punto el asma le limito sus actividades?	0	ACQ530	Nada limitado
34	Masculino	67	2020-02-26	4	013426022020	ACQ54	2	ACQ5	4	Durante la ultima semana hasta que punto noto que le hacia falta el aire debido al asma?	0	ACQ540	Nada en absoluto
34	Masculino	67	2020-02-26	4	013426022020	ACQ55	2	ACQ5	5	Durante la ultima semana cuanto tiempo tuvo silbidos o pitidos en el pecho?	0	ACQ550	Nunca
34	Masculino	67	2020-02-26	4	013426022020	ACQ56	2	ACQ5	6	Fueron fáciles las preguntas?	1	ACQ561	Si
34	Masculino	67	2020-02-26	4	013426022020	EAV1	3	EAV	1	Los síntomas de la rinitis alérgica en forma global	1	EAV11	0
34	Masculino	67	2020-02-26	4	013426022020	EAV2	3	EAV	2	Obstrucción nasal	2	EAV22	0
34	Masculino	67	2020-02-26	4	013426022020	EAV3	3	EAV	3	Estornudos a repetición	2	EAV32	2
34	Masculino	67	2020-02-26	4	013426022020	EAV4	3	EAV	4	Rasquiña nasal	3	EAV43	3
34	Masculino	67	2020-02-26	4	013426022020	EAV5	3	EAV	5	Presencia de secreción o moco como agua	1	EAV51	1
34	Masculino	67	2020-02-26	4	013426022020	EAV6	3	EAV	6	Sensación de falta de aire	1	EAV61	1
34	Masculino	67	2020-02-26	4	013426022020	EAV7	3	EAV	7	Los síntomas de asma es forma global	1	EAV71	1
34	Masculino	67	2020-02-26	4	013426022020	EAV8	3	EAV	8	Silbidos en el pecho?	2	EAV82	2
34	Masculino	67	2020-02-26	4	013426022020	EAV9	3	EAV	9	Sensación de opresión en el pecho durante un esfuerzo físico	3	EAV93	3
34	Masculino	67	2020-02-26	4	013426022020	EAV10	3	EAV	10	Cansancio o dificultad para realizar las actividades diarias	4	EAV104	4
34	Masculino	67	2020-02-26	4	013426022020	EAV11	3	EAV	11	Se despierta durante la noche	2	EAV112	2
34	Masculino	67	2020-02-26	4	013426022020	EAV12	3	EAV	12	Fueron fáciles las preguntas?	1	EAV121	Si
34	Masculino	67	2020-02-26	4	013426022020	ESCALA CAMBIO 1	4	ESCALA CAMBIO	1	Ha mejorado o empeorado sus síntomas	4	ESCALA CAMBIO 14	Moderadamente mejor
34	Masculino	67	2020-02-26	4	013426022020	ESCALA CAMBIO 2	4	ESCALA CAMBIO	2	Fueron fáciles las preguntas?	1	ESCALA CAMBIO 21	Si
34	Masculino	67	2020-02-26	4	013426022020	ESCALA RINITIS1	5	ESCALA RINITIS	1	Obstrucción nasal	No	ESCALA RINITIS2No	No
34	Masculino	67	2020-02-26	4	013426022020	ESCALA RINITIS2	5	ESCALA RINITIS	2	Estornudos a repetición	No	ESCALA RINITIS3No	No
34	Masculino	67	2020-02-26	4	013426022020	ESCALA RINITIS3	5	ESCALA RINITIS	3	Rasquiña en la nariz	No	ESCALA RINITIS4No	No
34	Masculino	67	2020-02-26	4	013426022020	ESCALA RINITIS4	5	ESCALA RINITIS	4	Secreción o moco como agua	No	ESCALA RINITIS5No	No
34	Masculino	67	2020-02-26	4	013426022020	ESCALA RINITIS5	5	ESCALA RINITIS	5	Mas de 4 días a la semana	No	ESCALA RINITIS6No	No
34	Masculino	67	2020-02-26	4	013426022020	ESCALA RINITIS6	5	ESCALA RINITIS	6	Mas de 4 semanas seguidas	No	ESCALA RINITIS7No	No
34	Masculino	67	2020-02-26	4	013426022020	ESCALA RINITIS7	5	ESCALA RINITIS	7	Le alteran el sueno	No	ESCALA RINITIS8No	No
34	Masculino	67	2020-02-26	4	013426022020	ESCALA RINITIS8	5	ESCALA RINITIS	8	Le afecta la realización de sus actividades diarias/ deportivas	No	ESCALA RINITIS9No	No
34	Masculino	67	2020-02-26	4	013426022020	ESCALA RINITIS9	5	ESCALA RINITIS	9	Interfieren en sus actividades laborales o escolares	No	ESCALA RINITIS10No	No
34	Masculino	67	2020-02-26	4	013426022020	ESCALA RINITIS10	5	ESCALA RINITIS	10	Le afectan su vida, lo incapacitan	No	ESCALA RINITIS11No	No
34	Masculino	67	2020-02-26	4	013426022020	ESCALA RINITIS12	5	ESCALA RINITIS	12	Fueron fáciles las preguntas?	1	ESCALA RINITIS121	Si
34	Masculino	67	2020-02-26	4	013426022020	MEDICACION1	6	MEDICACION	1	La Medicación Aumento o disminuyo?	3	MEDICACION13	Se mantuvo
34	Masculino	67	2020-02-26	4	013426022020	CLASIFICACION DE LA RINITIS1	7	CLASIFICACION DE LA RINITIS	1	Clasificacion de la Rinitis	1	CLASIFICACION DE LA RINITIS11	Leve
35	Femenino	36	2020-02-26	5	023526022020	CARAT1	1	CARAT	1	Congestión Nasal?	2	CARAT1 a 92	Hasta uno o dos días a la semana
35	Femenino	36	2020-02-26	5	023526022020	CARAT2	1	CARAT	2	Estornudos?	2	CARAT1 a 92	Hasta uno o dos días a la semana
35	Femenino	36	2020-02-26	5	023526022020	CARAT3	1	CARAT	3	Rasquiña en la nariz?	2	CARAT1 a 92	Hasta uno o dos días a la semana
35	Femenino	36	2020-02-26	5	023526022020	CARAT4	1	CARAT	4	Salida de moco por la nariz?	3	CARAT1 a 93	Nunca
35	Femenino	36	2020-02-26	5	023526022020	CARAT5	1	CARAT	5	Falta de aire/ahogo?	0	CARAT1 a 90	Casi o todos los días
35	Femenino	36	2020-02-26	5	023526022020	CARAT6	1	CARAT	6	Silbidos en el pecho?	2	CARAT1 a 92	Hasta uno o dos días a la semana
35	Femenino	36	2020-02-26	5	023526022020	CARAT7	1	CARAT	7	Presión en el pecho durante un esfuerzo Físico?	0	CARAT1 a 90	Casi o todos los días
35	Femenino	36	2020-02-26	5	023526022020	CARAT8	1	CARAT	8	Cansancio/Dificultad en realizar sus actividades diarias?	0	CARAT1 a 90	Casi o todos los días
35	Femenino	36	2020-02-26	5	023526022020	CARAT9	1	CARAT	9	Se despierta por la noche?	2	CARAT1 a 92	Hasta uno o dos días a la semana
35	Femenino	36	2020-02-26	5	023526022020	CARAT10	1	CARAT	10	Aumentar el uso de sus medicamentos?	2	CARAT102	Nunca
35	Femenino	36	2020-02-26	5	023526022020	CARAT11	1	CARAT	11	Fueron fáciles las preguntas?	1	CARAT111	Si
35	Femenino	36	2020-02-26	5	023526022020	ACQ51	2	ACQ5	1	Durante la ultima semana con que frecuencia se despertó por la noche debido al asma?	0	ACQ510	Nunca
35	Femenino	36	2020-02-26	5	023526022020	ACQ52	2	ACQ5	2	Durante la ultima semana como fueron de graves los síntomas de asma que tuvo al despertarse por la mañana?	1	ACQ521	Síntomas muy ligeros
35	Femenino	36	2020-02-26	5	023526022020	ACQ53	2	ACQ5	3	Durante la ultima semana hasta que punto el asma le limito sus actividades?	1	ACQ531	Muy poco limitado
35	Femenino	36	2020-02-26	5	023526022020	ACQ54	2	ACQ5	4	Durante la ultima semana hasta que punto noto que le hacia falta el aire debido al asma?	3	ACQ543	Moderadamente
35	Femenino	36	2020-02-26	5	023526022020	ACQ55	2	ACQ5	5	Durante la ultima semana cuanto tiempo tuvo silbidos o pitidos en el pecho?	1	ACQ551	Casi nunca
35	Femenino	36	2020-02-26	5	023526022020	ACQ56	2	ACQ5	6	Fueron fáciles las preguntas?	1	ACQ561	Si
35	Femenino	36	2020-02-26	5	023526022020	EAV1	3	EAV	1	Los síntomas de la rinitis alérgica en forma global	36	EAV136	36
35	Femenino	36	2020-02-26	5	023526022020	EAV2	3	EAV	2	Obstrucción nasal	42	EAV242	42
35	Femenino	36	2020-02-26	5	023526022020	EAV3	3	EAV	3	Estornudos a repetición	33	EAV333	33
35	Femenino	36	2020-02-26	5	023526022020	EAV4	3	EAV	4	Rasquiña nasal	40	EAV440	40
35	Femenino	36	2020-02-26	5	023526022020	EAV5	3	EAV	5	Presencia de secreción o moco como agua	23	EAV523	23
35	Femenino	36	2020-02-26	5	023526022020	EAV6	3	EAV	6	Sensación de falta de aire	68	EAV668	68
35	Femenino	36	2020-02-26	5	023526022020	EAV7	3	EAV	7	Los síntomas de asma es forma global	48	EAV748	48
35	Femenino	36	2020-02-26	5	023526022020	EAV8	3	EAV	8	Silbidos en el pecho?	45	EAV845	45
35	Femenino	36	2020-02-26	5	023526022020	EAV9	3	EAV	9	Sensación de opresión en el pecho durante un esfuerzo físico	87	EAV987	87
35	Femenino	36	2020-02-26	5	023526022020	EAV10	3	EAV	10	Cansancio o dificultad para realizar las actividades diarias	78	EAV1078	78
35	Femenino	36	2020-02-26	5	023526022020	EAV11	3	EAV	11	Se despierta durante la noche	15	EAV1115	15
35	Femenino	36	2020-02-26	5	023526022020	EAV12	3	EAV	12	Fueron fáciles las preguntas?	1	EAV121	Si
35	Femenino	36	2020-02-26	5	023526022020	ESCALA CAMBIO 1	4	ESCALA CAMBIO	1	Ha mejorado o empeorado sus síntomas	5	ESCALA CAMBIO 15	Bastante mejor
35	Femenino	36	2020-02-26	5	023526022020	ESCALA CAMBIO 2	4	ESCALA CAMBIO	2	Fueron fáciles las preguntas?	1	ESCALA CAMBIO 21	Si
35	Femenino	36	2020-02-26	5	023526022020	ESCALA RINITIS1	5	ESCALA RINITIS	1	Obstrucción nasal	No	ESCALA RINITIS2No	No
35	Femenino	36	2020-02-26	5	023526022020	ESCALA RINITIS2	5	ESCALA RINITIS	2	Estornudos a repetición	Si	ESCALA RINITIS3Si	Si
35	Femenino	36	2020-02-26	5	023526022020	ESCALA RINITIS3	5	ESCALA RINITIS	3	Rasquiña en la nariz	Si	ESCALA RINITIS4Si	Si
35	Femenino	36	2020-02-26	5	023526022020	ESCALA RINITIS4	5	ESCALA RINITIS	4	Secreción o moco como agua	No	ESCALA RINITIS5No	No
35	Femenino	36	2020-02-26	5	023526022020	ESCALA RINITIS5	5	ESCALA RINITIS	5	Mas de 4 días a la semana	No	ESCALA RINITIS6No	No
35	Femenino	36	2020-02-26	5	023526022020	ESCALA RINITIS6	5	ESCALA RINITIS	6	Mas de 4 semanas seguidas	Si	ESCALA RINITIS7Si	Si
35	Femenino	36	2020-02-26	5	023526022020	ESCALA RINITIS7	5	ESCALA RINITIS	7	Le alteran el sueno	No	ESCALA RINITIS8No	No
35	Femenino	36	2020-02-26	5	023526022020	ESCALA RINITIS8	5	ESCALA RINITIS	8	Le afecta la realización de sus actividades diarias/ deportivas	No	ESCALA RINITIS9No	No
35	Femenino	36	2020-02-26	5	023526022020	ESCALA RINITIS9	5	ESCALA RINITIS	9	Interfieren en sus actividades laborales o escolares	Si	ESCALA RINITIS10Si	Si
35	Femenino	36	2020-02-26	5	023526022020	ESCALA RINITIS10	5	ESCALA RINITIS	10	Le afectan su vida, lo incapacitan	Si	ESCALA RINITIS11Si	Si
35	Femenino	36	2020-02-26	5	023526022020	ESCALA RINITIS12	5	ESCALA RINITIS	12	Fueron fáciles las preguntas?	1	ESCALA RINITIS121	Si
35	Femenino	36	2020-02-26	5	023526022020	MEDICACION1	6	MEDICACION	1	La Medicación Aumento o disminuyo?	3	MEDICACION13	Se mantuvo
35	Femenino	36	2020-02-26	5	023526022020	CLASIFICACION DE LA RINITIS1	7	CLASIFICACION DE LA RINITIS	1	Clasificacion de la Rinitis	2	CLASIFICACION DE LA RINITIS12	Moderada a Severa
36	Femenino	31	2020-02-28	5	023628022020	CARAT1	1	CARAT	1	Congestión Nasal?	2	CARAT1 a 92	Hasta uno o dos días a la semana
36	Femenino	31	2020-02-28	5	023628022020	CARAT2	1	CARAT	2	Estornudos?	2	CARAT1 a 92	Hasta uno o dos días a la semana
36	Femenino	31	2020-02-28	5	023628022020	CARAT3	1	CARAT	3	Rasquiña en la nariz?	2	CARAT1 a 92	Hasta uno o dos días a la semana
36	Femenino	31	2020-02-28	5	023628022020	CARAT4	1	CARAT	4	Salida de moco por la nariz?	1	CARAT1 a 91	Mas de dos días a la semana
36	Femenino	31	2020-02-28	5	023628022020	CARAT5	1	CARAT	5	Falta de aire/ahogo?	3	CARAT1 a 93	Nunca
36	Femenino	31	2020-02-28	5	023628022020	CARAT6	1	CARAT	6	Silbidos en el pecho?	3	CARAT1 a 93	Nunca
36	Femenino	31	2020-02-28	5	023628022020	CARAT7	1	CARAT	7	Presión en el pecho durante un esfuerzo Físico?	3	CARAT1 a 93	Nunca
36	Femenino	31	2020-02-28	5	023628022020	CARAT8	1	CARAT	8	Cansancio/Dificultad en realizar sus actividades diarias?	3	CARAT1 a 93	Nunca
36	Femenino	31	2020-02-28	5	023628022020	CARAT9	1	CARAT	9	Se despierta por la noche?	1	CARAT1 a 91	Mas de dos días a la semana
36	Femenino	31	2020-02-28	5	023628022020	CARAT10	1	CARAT	10	Aumentar el uso de sus medicamentos?	3	CARAT103	No estoy tomando medicamentos
36	Femenino	31	2020-02-28	5	023628022020	CARAT11	1	CARAT	11	Fueron fáciles las preguntas?	1	CARAT111	Si
36	Femenino	31	2020-02-28	5	023628022020	ACQ51	2	ACQ5	1	Durante la ultima semana con que frecuencia se despertó por la noche debido al asma?	0	ACQ510	Nunca
36	Femenino	31	2020-02-28	5	023628022020	ACQ52	2	ACQ5	2	Durante la ultima semana como fueron de graves los síntomas de asma que tuvo al despertarse por la mañana?	0	ACQ520	No tuvo síntomas
36	Femenino	31	2020-02-28	5	023628022020	ACQ53	2	ACQ5	3	Durante la ultima semana hasta que punto el asma le limito sus actividades?	0	ACQ530	Nada limitado
36	Femenino	31	2020-02-28	5	023628022020	ACQ54	2	ACQ5	4	Durante la ultima semana hasta que punto noto que le hacia falta el aire debido al asma?	0	ACQ540	Nada en absoluto
36	Femenino	31	2020-02-28	5	023628022020	ACQ55	2	ACQ5	5	Durante la ultima semana cuanto tiempo tuvo silbidos o pitidos en el pecho?	0	ACQ550	Nunca
36	Femenino	31	2020-02-28	5	023628022020	ACQ56	2	ACQ5	6	Fueron fáciles las preguntas?	1	ACQ561	Si
36	Femenino	31	2020-02-28	5	023628022020	EAV1	3	EAV	1	Los síntomas de la rinitis alérgica en forma global	70	EAV170	70
36	Femenino	31	2020-02-28	5	023628022020	EAV2	3	EAV	2	Obstrucción nasal	74	EAV274	74
36	Femenino	31	2020-02-28	5	023628022020	EAV3	3	EAV	3	Estornudos a repetición	75	EAV375	75
36	Femenino	31	2020-02-28	5	023628022020	EAV4	3	EAV	4	Rasquiña nasal	70	EAV470	70
36	Femenino	31	2020-02-28	5	023628022020	EAV5	3	EAV	5	Presencia de secreción o moco como agua	68	EAV568	68
36	Femenino	31	2020-02-28	5	023628022020	EAV6	3	EAV	6	Sensación de falta de aire	15	EAV615	15
36	Femenino	31	2020-02-28	5	023628022020	EAV7	3	EAV	7	Los síntomas de asma es forma global	18	EAV718	18
36	Femenino	31	2020-02-28	5	023628022020	EAV8	3	EAV	8	Silbidos en el pecho?	33	EAV833	33
36	Femenino	31	2020-02-28	5	023628022020	EAV9	3	EAV	9	Sensación de opresión en el pecho durante un esfuerzo físico	51	EAV951	51
36	Femenino	31	2020-02-28	5	023628022020	EAV10	3	EAV	10	Cansancio o dificultad para realizar las actividades diarias	47	EAV1047	47
36	Femenino	31	2020-02-28	5	023628022020	EAV11	3	EAV	11	Se despierta durante la noche	30	EAV1130	30
36	Femenino	31	2020-02-28	5	023628022020	EAV12	3	EAV	12	Fueron fáciles las preguntas?	1	EAV121	Si
36	Femenino	31	2020-02-28	5	023628022020	ESCALA CAMBIO 1	4	ESCALA CAMBIO	1	Ha mejorado o empeorado sus síntomas	6	ESCALA CAMBIO 16	Muchísimo mejor
36	Femenino	31	2020-02-28	5	023628022020	ESCALA CAMBIO 2	4	ESCALA CAMBIO	2	Fueron fáciles las preguntas?	1	ESCALA CAMBIO 21	Si
36	Femenino	31	2020-02-28	5	023628022020	ESCALA RINITIS1	5	ESCALA RINITIS	1	Obstrucción nasal	Si	ESCALA RINITIS2Si	Si
36	Femenino	31	2020-02-28	5	023628022020	ESCALA RINITIS2	5	ESCALA RINITIS	2	Estornudos a repetición	Si	ESCALA RINITIS3Si	Si
36	Femenino	31	2020-02-28	5	023628022020	ESCALA RINITIS3	5	ESCALA RINITIS	3	Rasquiña en la nariz	Si	ESCALA RINITIS4Si	Si
36	Femenino	31	2020-02-28	5	023628022020	ESCALA RINITIS4	5	ESCALA RINITIS	4	Secreción o moco como agua	Si	ESCALA RINITIS5Si	Si
36	Femenino	31	2020-02-28	5	023628022020	ESCALA RINITIS5	5	ESCALA RINITIS	5	Mas de 4 días a la semana	No	ESCALA RINITIS6No	No
36	Femenino	31	2020-02-28	5	023628022020	ESCALA RINITIS6	5	ESCALA RINITIS	6	Mas de 4 semanas seguidas	Si	ESCALA RINITIS7Si	Si
36	Femenino	31	2020-02-28	5	023628022020	ESCALA RINITIS7	5	ESCALA RINITIS	7	Le alteran el sueno	Si	ESCALA RINITIS8Si	Si
36	Femenino	31	2020-02-28	5	023628022020	ESCALA RINITIS8	5	ESCALA RINITIS	8	Le afecta la realización de sus actividades diarias/ deportivas	Si	ESCALA RINITIS9Si	Si
36	Femenino	31	2020-02-28	5	023628022020	ESCALA RINITIS9	5	ESCALA RINITIS	9	Interfieren en sus actividades laborales o escolares	Si	ESCALA RINITIS10Si	Si
36	Femenino	31	2020-02-28	5	023628022020	ESCALA RINITIS10	5	ESCALA RINITIS	10	Le afectan su vida, lo incapacitan	No	ESCALA RINITIS11No	No
36	Femenino	31	2020-02-28	5	023628022020	ESCALA RINITIS12	5	ESCALA RINITIS	12	Fueron fáciles las preguntas?	1	ESCALA RINITIS121	Si
36	Femenino	31	2020-02-28	5	023628022020	MEDICACION1	6	MEDICACION	1	La Medicación Aumento o disminuyo?	1	MEDICACION11	Aumento
36	Femenino	31	2020-02-28	5	023628022020	CLASIFICACION DE LA RINITIS1	7	CLASIFICACION DE LA RINITIS	1	Clasificacion de la Rinitis	2	CLASIFICACION DE LA RINITIS12	Moderada a Severa
37	Femenino	23	2021-02-17	7	043703032020	CARAT1	1	CARAT	1	Congestión Nasal?	0	CARAT1 a 90	Casi o todos los días
37	Femenino	23	2021-02-17	7	043703032020	CARAT2	1	CARAT	2	Estornudos?	0	CARAT1 a 90	Casi o todos los días
37	Femenino	23	2021-02-17	7	043703032020	CARAT3	1	CARAT	3	Rasquiña en la nariz?	1	CARAT1 a 91	Mas de dos días a la semana
37	Femenino	23	2021-02-17	7	043703032020	CARAT4	1	CARAT	4	Salida de moco por la nariz?	1	CARAT1 a 91	Mas de dos días a la semana
37	Femenino	23	2021-02-17	7	043703032020	CARAT5	1	CARAT	5	Falta de aire/ahogo?	0	CARAT1 a 90	Casi o todos los días
37	Femenino	23	2021-02-17	7	043703032020	CARAT6	1	CARAT	6	Silbidos en el pecho?	3	CARAT1 a 93	Nunca
37	Femenino	23	2021-02-17	7	043703032020	CARAT7	1	CARAT	7	Presión en el pecho durante un esfuerzo Físico?	1	CARAT1 a 91	Mas de dos días a la semana
37	Femenino	23	2021-02-17	7	043703032020	CARAT8	1	CARAT	8	Cansancio/Dificultad en realizar sus actividades diarias?	1	CARAT1 a 91	Mas de dos días a la semana
37	Femenino	23	2021-02-17	7	043703032020	CARAT9	1	CARAT	9	Se despierta por la noche?	2	CARAT1 a 92	Hasta uno o dos días a la semana
37	Femenino	23	2021-02-17	7	043703032020	CARAT10	1	CARAT	10	Aumentar el uso de sus medicamentos?	2	CARAT102	Nunca
37	Femenino	23	2021-02-17	7	043703032020	CARAT11	1	CARAT	11	Fueron fáciles las preguntas?	1	CARAT111	Si
37	Femenino	23	2021-02-17	7	043703032020	ACQ51	2	ACQ5	1	Durante la ultima semana con que frecuencia se despertó por la noche debido al asma?	2	ACQ512	Unas Pocas Veces
37	Femenino	23	2021-02-17	7	043703032020	ACQ52	2	ACQ5	2	Durante la ultima semana como fueron de graves los síntomas de asma que tuvo al despertarse por la mañana?	3	ACQ523	Síntomas moderados
37	Femenino	23	2021-02-17	7	043703032020	ACQ53	2	ACQ5	3	Durante la ultima semana hasta que punto el asma le limito sus actividades?	1	ACQ531	Muy poco limitado
37	Femenino	23	2021-02-17	7	043703032020	ACQ54	2	ACQ5	4	Durante la ultima semana hasta que punto noto que le hacia falta el aire debido al asma?	3	ACQ543	Moderadamente
37	Femenino	23	2021-02-17	7	043703032020	ACQ55	2	ACQ5	5	Durante la ultima semana cuanto tiempo tuvo silbidos o pitidos en el pecho?	1	ACQ551	Casi nunca
37	Femenino	23	2021-02-17	7	043703032020	ACQ56	2	ACQ5	6	Fueron fáciles las preguntas?	1	ACQ561	Si
37	Femenino	23	2021-02-17	7	043703032020	EAV1	3	EAV	1	Los síntomas de la rinitis alérgica en forma global	80	EAV180	80
37	Femenino	23	2021-02-17	7	043703032020	EAV2	3	EAV	2	Obstrucción nasal	90	EAV290	90
37	Femenino	23	2021-02-17	7	043703032020	EAV3	3	EAV	3	Estornudos a repetición	80	EAV380	80
37	Femenino	23	2021-02-17	7	043703032020	EAV4	3	EAV	4	Rasquiña nasal	70	EAV470	70
37	Femenino	23	2021-02-17	7	043703032020	EAV5	3	EAV	5	Presencia de secreción o moco como agua	80	EAV580	80
37	Femenino	23	2021-02-17	7	043703032020	EAV6	3	EAV	6	Sensación de falta de aire	90	EAV690	90
37	Femenino	23	2021-02-17	7	043703032020	EAV7	3	EAV	7	Los síntomas de asma es forma global	85	EAV785	85
37	Femenino	23	2021-02-17	7	043703032020	EAV8	3	EAV	8	Silbidos en el pecho?	30	EAV830	30
37	Femenino	23	2021-02-17	7	043703032020	EAV9	3	EAV	9	Sensación de opresión en el pecho durante un esfuerzo físico	90	EAV990	90
37	Femenino	23	2021-02-17	7	043703032020	EAV10	3	EAV	10	Cansancio o dificultad para realizar las actividades diarias	90	EAV1090	90
37	Femenino	23	2021-02-17	7	043703032020	EAV11	3	EAV	11	Se despierta durante la noche	90	EAV1190	90
37	Femenino	23	2021-02-17	7	043703032020	EAV12	3	EAV	12	Fueron fáciles las preguntas?	1	EAV121	Si
37	Femenino	23	2021-02-17	7	043703032020	ESCALA CAMBIO 1	4	ESCALA CAMBIO	1	Ha mejorado o empeorado sus síntomas	-5	ESCALA CAMBIO 1-5	Bastante peor
37	Femenino	23	2021-02-17	7	043703032020	ESCALA CAMBIO 2	4	ESCALA CAMBIO	2	Fueron fáciles las preguntas?	1	ESCALA CAMBIO 21	Si
37	Femenino	23	2021-02-17	7	043703032020	ESCALA RINITIS1	5	ESCALA RINITIS	1	Obstrucción nasal	Si	ESCALA RINITIS2Si	Si
37	Femenino	23	2021-02-17	7	043703032020	ESCALA RINITIS2	5	ESCALA RINITIS	2	Estornudos a repetición	Si	ESCALA RINITIS3Si	Si
37	Femenino	23	2021-02-17	7	043703032020	ESCALA RINITIS3	5	ESCALA RINITIS	3	Rasquiña en la nariz	Si	ESCALA RINITIS4Si	Si
37	Femenino	23	2021-02-17	7	043703032020	ESCALA RINITIS4	5	ESCALA RINITIS	4	Secreción o moco como agua	Si	ESCALA RINITIS5Si	Si
37	Femenino	23	2021-02-17	7	043703032020	ESCALA RINITIS5	5	ESCALA RINITIS	5	Mas de 4 días a la semana	Si	ESCALA RINITIS6Si	Si
37	Femenino	23	2021-02-17	7	043703032020	ESCALA RINITIS6	5	ESCALA RINITIS	6	Mas de 4 semanas seguidas	Si	ESCALA RINITIS7Si	Si
37	Femenino	23	2021-02-17	7	043703032020	ESCALA RINITIS7	5	ESCALA RINITIS	7	Le alteran el sueno	Si	ESCALA RINITIS8Si	Si
37	Femenino	23	2021-02-17	7	043703032020	ESCALA RINITIS8	5	ESCALA RINITIS	8	Le afecta la realización de sus actividades diarias/ deportivas	Si	ESCALA RINITIS9Si	Si
37	Femenino	23	2021-02-17	7	043703032020	ESCALA RINITIS9	5	ESCALA RINITIS	9	Interfieren en sus actividades laborales o escolares	Si	ESCALA RINITIS10Si	Si
37	Femenino	23	2021-02-17	7	043703032020	ESCALA RINITIS10	5	ESCALA RINITIS	10	Le afectan su vida, lo incapacitan	No	ESCALA RINITIS11No	No
37	Femenino	23	2021-02-17	7	043703032020	ESCALA RINITIS12	5	ESCALA RINITIS	12	Fueron fáciles las preguntas?	1	ESCALA RINITIS121	Si
37	Femenino	23	2021-02-17	7	043703032020	MEDICACION1	6	MEDICACION	1	La Medicación Aumento o disminuyo?	1	MEDICACION11	Aumento
37	Femenino	23	2021-02-17	7	043703032020	CLASIFICACION DE LA RINITIS1	7	CLASIFICACION DE LA RINITIS	1	Clasificacion de la Rinitis	2	CLASIFICACION DE LA RINITIS12	Moderada a Severa
38	Femenino	24	2020-03-03	11	033803032020	CARAT1	1	CARAT	1	Congestión Nasal?	2	CARAT1 a 92	Hasta uno o dos días a la semana
38	Femenino	24	2020-03-03	11	033803032020	CARAT2	1	CARAT	2	Estornudos?	1	CARAT1 a 91	Mas de dos días a la semana
38	Femenino	24	2020-03-03	11	033803032020	CARAT3	1	CARAT	3	Rasquiña en la nariz?	2	CARAT1 a 92	Hasta uno o dos días a la semana
38	Femenino	24	2020-03-03	11	033803032020	CARAT4	1	CARAT	4	Salida de moco por la nariz?	1	CARAT1 a 91	Mas de dos días a la semana
38	Femenino	24	2020-03-03	11	033803032020	CARAT5	1	CARAT	5	Falta de aire/ahogo?	3	CARAT1 a 93	Nunca
38	Femenino	24	2020-03-03	11	033803032020	CARAT6	1	CARAT	6	Silbidos en el pecho?	3	CARAT1 a 93	Nunca
38	Femenino	24	2020-03-03	11	033803032020	CARAT7	1	CARAT	7	Presión en el pecho durante un esfuerzo Físico?	2	CARAT1 a 92	Hasta uno o dos días a la semana
38	Femenino	24	2020-03-03	11	033803032020	CARAT8	1	CARAT	8	Cansancio/Dificultad en realizar sus actividades diarias?	2	CARAT1 a 92	Hasta uno o dos días a la semana
38	Femenino	24	2020-03-03	11	033803032020	CARAT9	1	CARAT	9	Se despierta por la noche?	2	CARAT1 a 92	Hasta uno o dos días a la semana
38	Femenino	24	2020-03-03	11	033803032020	CARAT10	1	CARAT	10	Aumentar el uso de sus medicamentos?	1	CARAT101	Menos de 7 días
38	Femenino	24	2020-03-03	11	033803032020	CARAT11	1	CARAT	11	Fueron fáciles las preguntas?	1	CARAT111	Si
38	Femenino	24	2020-03-03	11	033803032020	ACQ51	2	ACQ5	1	Durante la ultima semana con que frecuencia se despertó por la noche debido al asma?	1	ACQ511	Casi Nunca
38	Femenino	24	2020-03-03	11	033803032020	ACQ52	2	ACQ5	2	Durante la ultima semana como fueron de graves los síntomas de asma que tuvo al despertarse por la mañana?	1	ACQ521	Síntomas muy ligeros
38	Femenino	24	2020-03-03	11	033803032020	ACQ53	2	ACQ5	3	Durante la ultima semana hasta que punto el asma le limito sus actividades?	2	ACQ532	Poco limitado
38	Femenino	24	2020-03-03	11	033803032020	ACQ54	2	ACQ5	4	Durante la ultima semana hasta que punto noto que le hacia falta el aire debido al asma?	2	ACQ542	Un poco
38	Femenino	24	2020-03-03	11	033803032020	ACQ55	2	ACQ5	5	Durante la ultima semana cuanto tiempo tuvo silbidos o pitidos en el pecho?	0	ACQ550	Nunca
38	Femenino	24	2020-03-03	11	033803032020	ACQ56	2	ACQ5	6	Fueron fáciles las preguntas?	1	ACQ561	Si
38	Femenino	24	2020-03-03	11	033803032020	EAV1	3	EAV	1	Los síntomas de la rinitis alérgica en forma global	62	EAV162	62
38	Femenino	24	2020-03-03	11	033803032020	EAV2	3	EAV	2	Obstrucción nasal	81	EAV281	81
38	Femenino	24	2020-03-03	11	033803032020	EAV3	3	EAV	3	Estornudos a repetición	46	EAV346	46
38	Femenino	24	2020-03-03	11	033803032020	EAV4	3	EAV	4	Rasquiña nasal	70	EAV470	70
38	Femenino	24	2020-03-03	11	033803032020	EAV5	3	EAV	5	Presencia de secreción o moco como agua	75	EAV575	75
38	Femenino	24	2020-03-03	11	033803032020	EAV6	3	EAV	6	Sensación de falta de aire	14	EAV614	14
38	Femenino	24	2020-03-03	11	033803032020	EAV7	3	EAV	7	Los síntomas de asma es forma global	27	EAV727	27
38	Femenino	24	2020-03-03	11	033803032020	EAV8	3	EAV	8	Silbidos en el pecho?	0	EAV80	0
38	Femenino	24	2020-03-03	11	033803032020	EAV9	3	EAV	9	Sensación de opresión en el pecho durante un esfuerzo físico	21	EAV921	21
38	Femenino	24	2020-03-03	11	033803032020	EAV10	3	EAV	10	Cansancio o dificultad para realizar las actividades diarias	32	EAV1032	32
38	Femenino	24	2020-03-03	11	033803032020	EAV11	3	EAV	11	Se despierta durante la noche	43	EAV1143	43
38	Femenino	24	2020-03-03	11	033803032020	EAV12	3	EAV	12	Fueron fáciles las preguntas?	1	EAV121	Si
38	Femenino	24	2020-03-03	11	033803032020	ESCALA CAMBIO 1	4	ESCALA CAMBIO	1	Ha mejorado o empeorado sus síntomas	5	ESCALA CAMBIO 15	Bastante mejor
38	Femenino	24	2020-03-03	11	033803032020	ESCALA CAMBIO 2	4	ESCALA CAMBIO	2	Fueron fáciles las preguntas?	1	ESCALA CAMBIO 21	Si
38	Femenino	24	2020-03-03	11	033803032020	ESCALA RINITIS1	5	ESCALA RINITIS	1	Obstrucción nasal	Si	ESCALA RINITIS2Si	Si
38	Femenino	24	2020-03-03	11	033803032020	ESCALA RINITIS2	5	ESCALA RINITIS	2	Estornudos a repetición	Si	ESCALA RINITIS3Si	Si
38	Femenino	24	2020-03-03	11	033803032020	ESCALA RINITIS3	5	ESCALA RINITIS	3	Rasquiña en la nariz	Si	ESCALA RINITIS4Si	Si
38	Femenino	24	2020-03-03	11	033803032020	ESCALA RINITIS4	5	ESCALA RINITIS	4	Secreción o moco como agua	Si	ESCALA RINITIS5Si	Si
38	Femenino	24	2020-03-03	11	033803032020	ESCALA RINITIS5	5	ESCALA RINITIS	5	Mas de 4 días a la semana	Si	ESCALA RINITIS6Si	Si
38	Femenino	24	2020-03-03	11	033803032020	ESCALA RINITIS6	5	ESCALA RINITIS	6	Mas de 4 semanas seguidas	Si	ESCALA RINITIS7Si	Si
38	Femenino	24	2020-03-03	11	033803032020	ESCALA RINITIS7	5	ESCALA RINITIS	7	Le alteran el sueno	Si	ESCALA RINITIS8Si	Si
38	Femenino	24	2020-03-03	11	033803032020	ESCALA RINITIS8	5	ESCALA RINITIS	8	Le afecta la realización de sus actividades diarias/ deportivas	Si	ESCALA RINITIS9Si	Si
38	Femenino	24	2020-03-03	11	033803032020	ESCALA RINITIS9	5	ESCALA RINITIS	9	Interfieren en sus actividades laborales o escolares	No	ESCALA RINITIS10No	No
38	Femenino	24	2020-03-03	11	033803032020	ESCALA RINITIS10	5	ESCALA RINITIS	10	Le afectan su vida, lo incapacitan	No	ESCALA RINITIS11No	No
38	Femenino	24	2020-03-03	11	033803032020	ESCALA RINITIS12	5	ESCALA RINITIS	12	Fueron fáciles las preguntas?	1	ESCALA RINITIS121	Si
38	Femenino	24	2020-03-03	11	033803032020	MEDICACION1	6	MEDICACION	1	La Medicación Aumento o disminuyo?	3	MEDICACION13	Se mantuvo
38	Femenino	24	2020-03-03	11	033803032020	CLASIFICACION DE LA RINITIS1	7	CLASIFICACION DE LA RINITIS	1	Clasificacion de la Rinitis	1	CLASIFICACION DE LA RINITIS11	Leve
39	Femenino	31	2020-03-04	6	043904032020	CARAT1	1	CARAT	1	Congestión Nasal?	1	CARAT1 a 91	Mas de dos días a la semana
39	Femenino	31	2020-03-04	6	043904032020	CARAT2	1	CARAT	2	Estornudos?	1	CARAT1 a 91	Mas de dos días a la semana
39	Femenino	31	2020-03-04	6	043904032020	CARAT3	1	CARAT	3	Rasquiña en la nariz?	1	CARAT1 a 91	Mas de dos días a la semana
39	Femenino	31	2020-03-04	6	043904032020	CARAT4	1	CARAT	4	Salida de moco por la nariz?	1	CARAT1 a 91	Mas de dos días a la semana
39	Femenino	31	2020-03-04	6	043904032020	CARAT5	1	CARAT	5	Falta de aire/ahogo?	1	CARAT1 a 91	Mas de dos días a la semana
39	Femenino	31	2020-03-04	6	043904032020	CARAT6	1	CARAT	6	Silbidos en el pecho?	1	CARAT1 a 91	Mas de dos días a la semana
39	Femenino	31	2020-03-04	6	043904032020	CARAT7	1	CARAT	7	Presión en el pecho durante un esfuerzo Físico?	0	CARAT1 a 90	Casi o todos los días
39	Femenino	31	2020-03-04	6	043904032020	CARAT8	1	CARAT	8	Cansancio/Dificultad en realizar sus actividades diarias?	0	CARAT1 a 90	Casi o todos los días
39	Femenino	31	2020-03-04	6	043904032020	CARAT9	1	CARAT	9	Se despierta por la noche?	0	CARAT1 a 90	Casi o todos los días
39	Femenino	31	2020-03-04	6	043904032020	CARAT10	1	CARAT	10	Aumentar el uso de sus medicamentos?	3	CARAT103	No estoy tomando medicamentos
39	Femenino	31	2020-03-04	6	043904032020	CARAT11	1	CARAT	11	Fueron fáciles las preguntas?	1	CARAT111	Si
39	Femenino	31	2020-03-04	6	043904032020	ACQ51	2	ACQ5	1	Durante la ultima semana con que frecuencia se despertó por la noche debido al asma?	5	ACQ515	Muchísimas Veces
39	Femenino	31	2020-03-04	6	043904032020	ACQ52	2	ACQ5	2	Durante la ultima semana como fueron de graves los síntomas de asma que tuvo al despertarse por la mañana?	4	ACQ524	Síntomas bastantes graves
39	Femenino	31	2020-03-04	6	043904032020	ACQ53	2	ACQ5	3	Durante la ultima semana hasta que punto el asma le limito sus actividades?	4	ACQ534	Muy limitado
39	Femenino	31	2020-03-04	6	043904032020	ACQ54	2	ACQ5	4	Durante la ultima semana hasta que punto noto que le hacia falta el aire debido al asma?	5	ACQ545	Mucho
39	Femenino	31	2020-03-04	6	043904032020	ACQ55	2	ACQ5	5	Durante la ultima semana cuanto tiempo tuvo silbidos o pitidos en el pecho?	4	ACQ554	Mucho tiempo
39	Femenino	31	2020-03-04	6	043904032020	ACQ56	2	ACQ5	6	Fueron fáciles las preguntas?	1	ACQ561	Si
39	Femenino	31	2020-03-04	6	043904032020	EAV1	3	EAV	1	Los síntomas de la rinitis alérgica en forma global	93	EAV193	93
39	Femenino	31	2020-03-04	6	043904032020	EAV2	3	EAV	2	Obstrucción nasal	88	EAV288	88
39	Femenino	31	2020-03-04	6	043904032020	EAV3	3	EAV	3	Estornudos a repetición	88	EAV388	88
39	Femenino	31	2020-03-04	6	043904032020	EAV4	3	EAV	4	Rasquiña nasal	90	EAV490	90
39	Femenino	31	2020-03-04	6	043904032020	EAV5	3	EAV	5	Presencia de secreción o moco como agua	89	EAV589	89
39	Femenino	31	2020-03-04	6	043904032020	EAV6	3	EAV	6	Sensación de falta de aire	99	EAV699	99
39	Femenino	31	2020-03-04	6	043904032020	EAV7	3	EAV	7	Los síntomas de asma es forma global	88	EAV788	88
39	Femenino	31	2020-03-04	6	043904032020	EAV8	3	EAV	8	Silbidos en el pecho?	84	EAV884	84
39	Femenino	31	2020-03-04	6	043904032020	EAV9	3	EAV	9	Sensación de opresión en el pecho durante un esfuerzo físico	97	EAV997	97
39	Femenino	31	2020-03-04	6	043904032020	EAV10	3	EAV	10	Cansancio o dificultad para realizar las actividades diarias	96	EAV1096	96
39	Femenino	31	2020-03-04	6	043904032020	EAV11	3	EAV	11	Se despierta durante la noche	95	EAV1195	95
39	Femenino	31	2020-03-04	6	043904032020	EAV12	3	EAV	12	Fueron fáciles las preguntas?	1	EAV121	Si
39	Femenino	31	2020-03-04	6	043904032020	ESCALA CAMBIO 1	4	ESCALA CAMBIO	1	Ha mejorado o empeorado sus síntomas	-1	ESCALA CAMBIO 1-1	Casi lo mismo
39	Femenino	31	2020-03-04	6	043904032020	ESCALA CAMBIO 2	4	ESCALA CAMBIO	2	Fueron fáciles las preguntas?	1	ESCALA CAMBIO 21	Si
39	Femenino	31	2020-03-04	6	043904032020	ESCALA RINITIS1	5	ESCALA RINITIS	1	Obstrucción nasal	Si	ESCALA RINITIS2Si	Si
39	Femenino	31	2020-03-04	6	043904032020	ESCALA RINITIS2	5	ESCALA RINITIS	2	Estornudos a repetición	Si	ESCALA RINITIS3Si	Si
39	Femenino	31	2020-03-04	6	043904032020	ESCALA RINITIS3	5	ESCALA RINITIS	3	Rasquiña en la nariz	Si	ESCALA RINITIS4Si	Si
39	Femenino	31	2020-03-04	6	043904032020	ESCALA RINITIS4	5	ESCALA RINITIS	4	Secreción o moco como agua	Si	ESCALA RINITIS5Si	Si
39	Femenino	31	2020-03-04	6	043904032020	ESCALA RINITIS5	5	ESCALA RINITIS	5	Mas de 4 días a la semana	Si	ESCALA RINITIS6Si	Si
39	Femenino	31	2020-03-04	6	043904032020	ESCALA RINITIS6	5	ESCALA RINITIS	6	Mas de 4 semanas seguidas	Si	ESCALA RINITIS7Si	Si
39	Femenino	31	2020-03-04	6	043904032020	ESCALA RINITIS7	5	ESCALA RINITIS	7	Le alteran el sueno	Si	ESCALA RINITIS8Si	Si
39	Femenino	31	2020-03-04	6	043904032020	ESCALA RINITIS8	5	ESCALA RINITIS	8	Le afecta la realización de sus actividades diarias/ deportivas	Si	ESCALA RINITIS9Si	Si
39	Femenino	31	2020-03-04	6	043904032020	ESCALA RINITIS9	5	ESCALA RINITIS	9	Interfieren en sus actividades laborales o escolares	Si	ESCALA RINITIS10Si	Si
39	Femenino	31	2020-03-04	6	043904032020	ESCALA RINITIS10	5	ESCALA RINITIS	10	Le afectan su vida, lo incapacitan	Si	ESCALA RINITIS11Si	Si
39	Femenino	31	2020-03-04	6	043904032020	ESCALA RINITIS12	5	ESCALA RINITIS	12	Fueron fáciles las preguntas?	1	ESCALA RINITIS121	Si
39	Femenino	31	2020-03-04	6	043904032020	MEDICACION1	6	MEDICACION	1	La Medicación Aumento o disminuyo?	1	MEDICACION11	Aumento
39	Femenino	31	2020-03-04	6	043904032020	CLASIFICACION DE LA RINITIS1	7	CLASIFICACION DE LA RINITIS	1	Clasificacion de la Rinitis	2	CLASIFICACION DE LA RINITIS12	Moderada a Severa
40	Femenino	39	2020-03-04	10	034004032020	CARAT1	1	CARAT	1	Congestión Nasal?	1	CARAT1 a 91	Mas de dos días a la semana
40	Femenino	39	2020-03-04	10	034004032020	CARAT2	1	CARAT	2	Estornudos?	0	CARAT1 a 90	Casi o todos los días
40	Femenino	39	2020-03-04	10	034004032020	CARAT3	1	CARAT	3	Rasquiña en la nariz?	0	CARAT1 a 90	Casi o todos los días
40	Femenino	39	2020-03-04	10	034004032020	CARAT4	1	CARAT	4	Salida de moco por la nariz?	2	CARAT1 a 92	Hasta uno o dos días a la semana
40	Femenino	39	2020-03-04	10	034004032020	CARAT5	1	CARAT	5	Falta de aire/ahogo?	3	CARAT1 a 93	Nunca
40	Femenino	39	2020-03-04	10	034004032020	CARAT6	1	CARAT	6	Silbidos en el pecho?	2	CARAT1 a 92	Hasta uno o dos días a la semana
40	Femenino	39	2020-03-04	10	034004032020	CARAT7	1	CARAT	7	Presión en el pecho durante un esfuerzo Físico?	3	CARAT1 a 93	Nunca
40	Femenino	39	2020-03-04	10	034004032020	CARAT8	1	CARAT	8	Cansancio/Dificultad en realizar sus actividades diarias?	2	CARAT1 a 92	Hasta uno o dos días a la semana
40	Femenino	39	2020-03-04	10	034004032020	CARAT9	1	CARAT	9	Se despierta por la noche?	3	CARAT1 a 93	Nunca
40	Femenino	39	2020-03-04	10	034004032020	CARAT10	1	CARAT	10	Aumentar el uso de sus medicamentos?	2	CARAT102	Nunca
40	Femenino	39	2020-03-04	10	034004032020	CARAT11	1	CARAT	11	Fueron fáciles las preguntas?	1	CARAT111	Si
40	Femenino	39	2020-03-04	10	034004032020	ACQ51	2	ACQ5	1	Durante la ultima semana con que frecuencia se despertó por la noche debido al asma?	0	ACQ510	Nunca
40	Femenino	39	2020-03-04	10	034004032020	ACQ52	2	ACQ5	2	Durante la ultima semana como fueron de graves los síntomas de asma que tuvo al despertarse por la mañana?	0	ACQ520	No tuvo síntomas
40	Femenino	39	2020-03-04	10	034004032020	ACQ53	2	ACQ5	3	Durante la ultima semana hasta que punto el asma le limito sus actividades?	0	ACQ530	Nada limitado
40	Femenino	39	2020-03-04	10	034004032020	ACQ54	2	ACQ5	4	Durante la ultima semana hasta que punto noto que le hacia falta el aire debido al asma?	0	ACQ540	Nada en absoluto
40	Femenino	39	2020-03-04	10	034004032020	ACQ55	2	ACQ5	5	Durante la ultima semana cuanto tiempo tuvo silbidos o pitidos en el pecho?	2	ACQ552	Poco tiempo
40	Femenino	39	2020-03-04	10	034004032020	ACQ56	2	ACQ5	6	Fueron fáciles las preguntas?	1	ACQ561	Si
40	Femenino	39	2020-03-04	10	034004032020	EAV1	3	EAV	1	Los síntomas de la rinitis alérgica en forma global	48	EAV148	48
40	Femenino	39	2020-03-04	10	034004032020	EAV2	3	EAV	2	Obstrucción nasal	47	EAV247	47
40	Femenino	39	2020-03-04	10	034004032020	EAV3	3	EAV	3	Estornudos a repetición	51	EAV351	51
40	Femenino	39	2020-03-04	10	034004032020	EAV4	3	EAV	4	Rasquiña nasal	52	EAV452	52
40	Femenino	39	2020-03-04	10	034004032020	EAV5	3	EAV	5	Presencia de secreción o moco como agua	14	EAV514	14
40	Femenino	39	2020-03-04	10	034004032020	EAV6	3	EAV	6	Sensación de falta de aire	0	EAV60	0
40	Femenino	39	2020-03-04	10	034004032020	EAV7	3	EAV	7	Los síntomas de asma es forma global	22	EAV722	22
40	Femenino	39	2020-03-04	10	034004032020	EAV8	3	EAV	8	Silbidos en el pecho?	18	EAV818	18
40	Femenino	39	2020-03-04	10	034004032020	EAV9	3	EAV	9	Sensación de opresión en el pecho durante un esfuerzo físico	16	EAV916	16
40	Femenino	39	2020-03-04	10	034004032020	EAV10	3	EAV	10	Cansancio o dificultad para realizar las actividades diarias	44	EAV1044	44
40	Femenino	39	2020-03-04	10	034004032020	EAV11	3	EAV	11	Se despierta durante la noche	2	EAV112	2
40	Femenino	39	2020-03-04	10	034004032020	EAV12	3	EAV	12	Fueron fáciles las preguntas?	1	EAV121	Si
40	Femenino	39	2020-03-04	10	034004032020	ESCALA CAMBIO 1	4	ESCALA CAMBIO	1	Ha mejorado o empeorado sus síntomas	6	ESCALA CAMBIO 16	Muchísimo mejor
40	Femenino	39	2020-03-04	10	034004032020	ESCALA CAMBIO 2	4	ESCALA CAMBIO	2	Fueron fáciles las preguntas?	1	ESCALA CAMBIO 21	Si
40	Femenino	39	2020-03-04	10	034004032020	ESCALA RINITIS1	5	ESCALA RINITIS	1	Obstrucción nasal	Si	ESCALA RINITIS2Si	Si
40	Femenino	39	2020-03-04	10	034004032020	ESCALA RINITIS2	5	ESCALA RINITIS	2	Estornudos a repetición	Si	ESCALA RINITIS3Si	Si
40	Femenino	39	2020-03-04	10	034004032020	ESCALA RINITIS3	5	ESCALA RINITIS	3	Rasquiña en la nariz	Si	ESCALA RINITIS4Si	Si
40	Femenino	39	2020-03-04	10	034004032020	ESCALA RINITIS4	5	ESCALA RINITIS	4	Secreción o moco como agua	Si	ESCALA RINITIS5Si	Si
40	Femenino	39	2020-03-04	10	034004032020	ESCALA RINITIS5	5	ESCALA RINITIS	5	Mas de 4 días a la semana	Si	ESCALA RINITIS6Si	Si
40	Femenino	39	2020-03-04	10	034004032020	ESCALA RINITIS6	5	ESCALA RINITIS	6	Mas de 4 semanas seguidas	No	ESCALA RINITIS7No	No
40	Femenino	39	2020-03-04	10	034004032020	ESCALA RINITIS7	5	ESCALA RINITIS	7	Le alteran el sueno	No	ESCALA RINITIS8No	No
40	Femenino	39	2020-03-04	10	034004032020	ESCALA RINITIS8	5	ESCALA RINITIS	8	Le afecta la realización de sus actividades diarias/ deportivas	No	ESCALA RINITIS9No	No
40	Femenino	39	2020-03-04	10	034004032020	ESCALA RINITIS9	5	ESCALA RINITIS	9	Interfieren en sus actividades laborales o escolares	No	ESCALA RINITIS10No	No
40	Femenino	39	2020-03-04	10	034004032020	ESCALA RINITIS10	5	ESCALA RINITIS	10	Le afectan su vida, lo incapacitan	No	ESCALA RINITIS11No	No
40	Femenino	39	2020-03-04	10	034004032020	ESCALA RINITIS12	5	ESCALA RINITIS	12	Fueron fáciles las preguntas?	1	ESCALA RINITIS121	Si
40	Femenino	39	2020-03-04	10	034004032020	MEDICACION1	6	MEDICACION	1	La Medicación Aumento o disminuyo?	2	MEDICACION12	Disminuyo
40	Femenino	39	2020-03-04	10	034004032020	CLASIFICACION DE LA RINITIS1	7	CLASIFICACION DE LA RINITIS	1	Clasificacion de la Rinitis	4	CLASIFICACION DE LA RINITIS14	Persistente
41	Femenino	55	2020-04-05	8	044105032020	CARAT1	1	CARAT	1	Congestión Nasal?	3	CARAT1 a 93	Nunca
41	Femenino	55	2020-04-05	8	044105032020	CARAT2	1	CARAT	2	Estornudos?	2	CARAT1 a 92	Hasta uno o dos días a la semana
41	Femenino	55	2020-04-05	8	044105032020	CARAT3	1	CARAT	3	Rasquiña en la nariz?	3	CARAT1 a 93	Nunca
41	Femenino	55	2020-04-05	8	044105032020	CARAT4	1	CARAT	4	Salida de moco por la nariz?	3	CARAT1 a 93	Nunca
41	Femenino	55	2020-04-05	8	044105032020	CARAT5	1	CARAT	5	Falta de aire/ahogo?	3	CARAT1 a 93	Nunca
41	Femenino	55	2020-04-05	8	044105032020	CARAT6	1	CARAT	6	Silbidos en el pecho?	3	CARAT1 a 93	Nunca
41	Femenino	55	2020-04-05	8	044105032020	CARAT7	1	CARAT	7	Presión en el pecho durante un esfuerzo Físico?	3	CARAT1 a 93	Nunca
41	Femenino	55	2020-04-05	8	044105032020	CARAT8	1	CARAT	8	Cansancio/Dificultad en realizar sus actividades diarias?	3	CARAT1 a 93	Nunca
41	Femenino	55	2020-04-05	8	044105032020	CARAT9	1	CARAT	9	Se despierta por la noche?	3	CARAT1 a 93	Nunca
41	Femenino	55	2020-04-05	8	044105032020	CARAT10	1	CARAT	10	Aumentar el uso de sus medicamentos?	2	CARAT102	Nunca
41	Femenino	55	2020-04-05	8	044105032020	CARAT11	1	CARAT	11	Fueron fáciles las preguntas?	1	CARAT111	Si
41	Femenino	55	2020-04-05	8	044105032020	ACQ51	2	ACQ5	1	Durante la ultima semana con que frecuencia se despertó por la noche debido al asma?	0	ACQ510	Nunca
41	Femenino	55	2020-04-05	8	044105032020	ACQ52	2	ACQ5	2	Durante la ultima semana como fueron de graves los síntomas de asma que tuvo al despertarse por la mañana?	1	ACQ521	Síntomas muy ligeros
41	Femenino	55	2020-04-05	8	044105032020	ACQ53	2	ACQ5	3	Durante la ultima semana hasta que punto el asma le limito sus actividades?	0	ACQ530	Nada limitado
41	Femenino	55	2020-04-05	8	044105032020	ACQ54	2	ACQ5	4	Durante la ultima semana hasta que punto noto que le hacia falta el aire debido al asma?	0	ACQ540	Nada en absoluto
41	Femenino	55	2020-04-05	8	044105032020	ACQ55	2	ACQ5	5	Durante la ultima semana cuanto tiempo tuvo silbidos o pitidos en el pecho?	0	ACQ550	Nunca
41	Femenino	55	2020-04-05	8	044105032020	ACQ56	2	ACQ5	6	Fueron fáciles las preguntas?	1	ACQ561	Si
41	Femenino	55	2020-04-05	8	044105032020	EAV1	3	EAV	1	Los síntomas de la rinitis alérgica en forma global	1	EAV11	1
41	Femenino	55	2020-04-05	8	044105032020	EAV2	3	EAV	2	Obstrucción nasal	3	EAV23	3
41	Femenino	55	2020-04-05	8	044105032020	EAV3	3	EAV	3	Estornudos a repetición	3	EAV33	3
41	Femenino	55	2020-04-05	8	044105032020	EAV4	3	EAV	4	Rasquiña nasal	2	EAV42	2
41	Femenino	55	2020-04-05	8	044105032020	EAV5	3	EAV	5	Presencia de secreción o moco como agua	3	EAV53	3
41	Femenino	55	2020-04-05	8	044105032020	EAV6	3	EAV	6	Sensación de falta de aire	2	EAV62	2
41	Femenino	55	2020-04-05	8	044105032020	EAV7	3	EAV	7	Los síntomas de asma es forma global	24	EAV724	24
41	Femenino	55	2020-04-05	8	044105032020	EAV8	3	EAV	8	Silbidos en el pecho?	2	EAV82	2
41	Femenino	55	2020-04-05	8	044105032020	EAV9	3	EAV	9	Sensación de opresión en el pecho durante un esfuerzo físico	2	EAV92	2
41	Femenino	55	2020-04-05	8	044105032020	EAV10	3	EAV	10	Cansancio o dificultad para realizar las actividades diarias	3	EAV103	3
41	Femenino	55	2020-04-05	8	044105032020	EAV11	3	EAV	11	Se despierta durante la noche	3	EAV113	3
41	Femenino	55	2020-04-05	8	044105032020	EAV12	3	EAV	12	Fueron fáciles las preguntas?	1	EAV121	Si
41	Femenino	55	2020-04-05	8	044105032020	ESCALA CAMBIO 1	4	ESCALA CAMBIO	1	Ha mejorado o empeorado sus síntomas	7	ESCALA CAMBIO 17	Extremadamente mejor
41	Femenino	55	2020-04-05	8	044105032020	ESCALA CAMBIO 2	4	ESCALA CAMBIO	2	Fueron fáciles las preguntas?	1	ESCALA CAMBIO 21	Si
41	Femenino	55	2020-04-05	8	044105032020	ESCALA RINITIS1	5	ESCALA RINITIS	1	Obstrucción nasal	No	ESCALA RINITIS2No	No
41	Femenino	55	2020-04-05	8	044105032020	ESCALA RINITIS2	5	ESCALA RINITIS	2	Estornudos a repetición	No	ESCALA RINITIS3No	No
41	Femenino	55	2020-04-05	8	044105032020	ESCALA RINITIS3	5	ESCALA RINITIS	3	Rasquiña en la nariz	No	ESCALA RINITIS4No	No
41	Femenino	55	2020-04-05	8	044105032020	ESCALA RINITIS4	5	ESCALA RINITIS	4	Secreción o moco como agua	No	ESCALA RINITIS5No	No
41	Femenino	55	2020-04-05	8	044105032020	ESCALA RINITIS5	5	ESCALA RINITIS	5	Mas de 4 días a la semana	No	ESCALA RINITIS6No	No
41	Femenino	55	2020-04-05	8	044105032020	ESCALA RINITIS6	5	ESCALA RINITIS	6	Mas de 4 semanas seguidas	No	ESCALA RINITIS7No	No
41	Femenino	55	2020-04-05	8	044105032020	ESCALA RINITIS7	5	ESCALA RINITIS	7	Le alteran el sueno	No	ESCALA RINITIS8No	No
41	Femenino	55	2020-04-05	8	044105032020	ESCALA RINITIS8	5	ESCALA RINITIS	8	Le afecta la realización de sus actividades diarias/ deportivas	No	ESCALA RINITIS9No	No
41	Femenino	55	2020-04-05	8	044105032020	ESCALA RINITIS9	5	ESCALA RINITIS	9	Interfieren en sus actividades laborales o escolares	No	ESCALA RINITIS10No	No
41	Femenino	55	2020-04-05	8	044105032020	ESCALA RINITIS10	5	ESCALA RINITIS	10	Le afectan su vida, lo incapacitan	No	ESCALA RINITIS11No	No
41	Femenino	55	2020-04-05	8	044105032020	ESCALA RINITIS12	5	ESCALA RINITIS	12	Fueron fáciles las preguntas?	1	ESCALA RINITIS121	Si
41	Femenino	55	2020-04-05	8	044105032020	MEDICACION1	6	MEDICACION	1	La Medicación Aumento o disminuyo?	3	MEDICACION13	Se mantuvo
41	Femenino	55	2020-04-05	8	044105032020	CLASIFICACION DE LA RINITIS1	7	CLASIFICACION DE LA RINITIS	1	Clasificacion de la Rinitis	1	CLASIFICACION DE LA RINITIS11	Leve
42	Femenino	50	2020-03-05	4	044205032020	CARAT1	1	CARAT	1	Congestión Nasal?	1	CARAT1 a 91	Mas de dos días a la semana
42	Femenino	50	2020-03-05	4	044205032020	CARAT2	1	CARAT	2	Estornudos?	2	CARAT1 a 92	Hasta uno o dos días a la semana
42	Femenino	50	2020-03-05	4	044205032020	CARAT3	1	CARAT	3	Rasquiña en la nariz?	2	CARAT1 a 92	Hasta uno o dos días a la semana
42	Femenino	50	2020-03-05	4	044205032020	CARAT4	1	CARAT	4	Salida de moco por la nariz?	1	CARAT1 a 91	Mas de dos días a la semana
42	Femenino	50	2020-03-05	4	044205032020	CARAT5	1	CARAT	5	Falta de aire/ahogo?	2	CARAT1 a 92	Hasta uno o dos días a la semana
42	Femenino	50	2020-03-05	4	044205032020	CARAT6	1	CARAT	6	Silbidos en el pecho?	2	CARAT1 a 92	Hasta uno o dos días a la semana
42	Femenino	50	2020-03-05	4	044205032020	CARAT7	1	CARAT	7	Presión en el pecho durante un esfuerzo Físico?	3	CARAT1 a 93	Nunca
42	Femenino	50	2020-03-05	4	044205032020	CARAT8	1	CARAT	8	Cansancio/Dificultad en realizar sus actividades diarias?	3	CARAT1 a 93	Nunca
42	Femenino	50	2020-03-05	4	044205032020	CARAT9	1	CARAT	9	Se despierta por la noche?	3	CARAT1 a 93	Nunca
42	Femenino	50	2020-03-05	4	044205032020	CARAT10	1	CARAT	10	Aumentar el uso de sus medicamentos?	1	CARAT101	Menos de 7 días
42	Femenino	50	2020-03-05	4	044205032020	CARAT11	1	CARAT	11	Fueron fáciles las preguntas?	1	CARAT111	Si
42	Femenino	50	2020-03-05	4	044205032020	ACQ51	2	ACQ5	1	Durante la ultima semana con que frecuencia se despertó por la noche debido al asma?	1	ACQ511	Casi Nunca
42	Femenino	50	2020-03-05	4	044205032020	ACQ52	2	ACQ5	2	Durante la ultima semana como fueron de graves los síntomas de asma que tuvo al despertarse por la mañana?	2	ACQ522	Síntomas ligeros
42	Femenino	50	2020-03-05	4	044205032020	ACQ53	2	ACQ5	3	Durante la ultima semana hasta que punto el asma le limito sus actividades?	2	ACQ532	Poco limitado
42	Femenino	50	2020-03-05	4	044205032020	ACQ54	2	ACQ5	4	Durante la ultima semana hasta que punto noto que le hacia falta el aire debido al asma?	1	ACQ541	Muy poco
42	Femenino	50	2020-03-05	4	044205032020	ACQ55	2	ACQ5	5	Durante la ultima semana cuanto tiempo tuvo silbidos o pitidos en el pecho?	1	ACQ551	Casi nunca
42	Femenino	50	2020-03-05	4	044205032020	ACQ56	2	ACQ5	6	Fueron fáciles las preguntas?	1	ACQ561	Si
42	Femenino	50	2020-03-05	4	044205032020	EAV1	3	EAV	1	Los síntomas de la rinitis alérgica en forma global	50	EAV150	50
42	Femenino	50	2020-03-05	4	044205032020	EAV2	3	EAV	2	Obstrucción nasal	52	EAV252	52
42	Femenino	50	2020-03-05	4	044205032020	EAV3	3	EAV	3	Estornudos a repetición	66	EAV366	66
42	Femenino	50	2020-03-05	4	044205032020	EAV4	3	EAV	4	Rasquiña nasal	74	EAV474	74
42	Femenino	50	2020-03-05	4	044205032020	EAV5	3	EAV	5	Presencia de secreción o moco como agua	74	EAV574	74
42	Femenino	50	2020-03-05	4	044205032020	EAV6	3	EAV	6	Sensación de falta de aire	52	EAV652	52
42	Femenino	50	2020-03-05	4	044205032020	EAV7	3	EAV	7	Los síntomas de asma es forma global	34	EAV734	34
42	Femenino	50	2020-03-05	4	044205032020	EAV8	3	EAV	8	Silbidos en el pecho?	31	EAV831	31
42	Femenino	50	2020-03-05	4	044205032020	EAV9	3	EAV	9	Sensación de opresión en el pecho durante un esfuerzo físico	52	EAV952	52
42	Femenino	50	2020-03-05	4	044205032020	EAV10	3	EAV	10	Cansancio o dificultad para realizar las actividades diarias	34	EAV1034	34
42	Femenino	50	2020-03-05	4	044205032020	EAV11	3	EAV	11	Se despierta durante la noche	22	EAV1122	22
42	Femenino	50	2020-03-05	4	044205032020	EAV12	3	EAV	12	Fueron fáciles las preguntas?	1	EAV121	Si
42	Femenino	50	2020-03-05	4	044205032020	ESCALA CAMBIO 1	4	ESCALA CAMBIO	1	Ha mejorado o empeorado sus síntomas	4	ESCALA CAMBIO 14	Moderadamente mejor
42	Femenino	50	2020-03-05	4	044205032020	ESCALA CAMBIO 2	4	ESCALA CAMBIO	2	Fueron fáciles las preguntas?	1	ESCALA CAMBIO 21	Si
42	Femenino	50	2020-03-05	4	044205032020	ESCALA RINITIS1	5	ESCALA RINITIS	1	Obstrucción nasal	Si	ESCALA RINITIS2Si	Si
42	Femenino	50	2020-03-05	4	044205032020	ESCALA RINITIS2	5	ESCALA RINITIS	2	Estornudos a repetición	Si	ESCALA RINITIS3Si	Si
42	Femenino	50	2020-03-05	4	044205032020	ESCALA RINITIS3	5	ESCALA RINITIS	3	Rasquiña en la nariz	Si	ESCALA RINITIS4Si	Si
42	Femenino	50	2020-03-05	4	044205032020	ESCALA RINITIS4	5	ESCALA RINITIS	4	Secreción o moco como agua	Si	ESCALA RINITIS5Si	Si
42	Femenino	50	2020-03-05	4	044205032020	ESCALA RINITIS5	5	ESCALA RINITIS	5	Mas de 4 días a la semana	Si	ESCALA RINITIS6Si	Si
42	Femenino	50	2020-03-05	4	044205032020	ESCALA RINITIS6	5	ESCALA RINITIS	6	Mas de 4 semanas seguidas	Si	ESCALA RINITIS7Si	Si
42	Femenino	50	2020-03-05	4	044205032020	ESCALA RINITIS7	5	ESCALA RINITIS	7	Le alteran el sueno	No	ESCALA RINITIS8No	No
42	Femenino	50	2020-03-05	4	044205032020	ESCALA RINITIS8	5	ESCALA RINITIS	8	Le afecta la realización de sus actividades diarias/ deportivas	Si	ESCALA RINITIS9Si	Si
42	Femenino	50	2020-03-05	4	044205032020	ESCALA RINITIS9	5	ESCALA RINITIS	9	Interfieren en sus actividades laborales o escolares	Si	ESCALA RINITIS10Si	Si
42	Femenino	50	2020-03-05	4	044205032020	ESCALA RINITIS10	5	ESCALA RINITIS	10	Le afectan su vida, lo incapacitan	Si	ESCALA RINITIS11Si	Si
42	Femenino	50	2020-03-05	4	044205032020	ESCALA RINITIS12	5	ESCALA RINITIS	12	Fueron fáciles las preguntas?	1	ESCALA RINITIS121	Si
42	Femenino	50	2020-03-05	4	044205032020	MEDICACION1	6	MEDICACION	1	La Medicación Aumento o disminuyo?	1	MEDICACION11	Aumento
42	Femenino	50	2020-03-05	4	044205032020	CLASIFICACION DE LA RINITIS1	7	CLASIFICACION DE LA RINITIS	1	Clasificacion de la Rinitis	2	CLASIFICACION DE LA RINITIS12	Moderada a Severa
43	Femenino	52	2020-03-09	8	044309032020	CARAT1	1	CARAT	1	Congestión Nasal?	1	CARAT1 a 91	Mas de dos días a la semana
43	Femenino	52	2020-03-09	8	044309032020	CARAT2	1	CARAT	2	Estornudos?	0	CARAT1 a 90	Casi o todos los días
43	Femenino	52	2020-03-09	8	044309032020	CARAT3	1	CARAT	3	Rasquiña en la nariz?	0	CARAT1 a 90	Casi o todos los días
43	Femenino	52	2020-03-09	8	044309032020	CARAT4	1	CARAT	4	Salida de moco por la nariz?	1	CARAT1 a 91	Mas de dos días a la semana
43	Femenino	52	2020-03-09	8	044309032020	CARAT5	1	CARAT	5	Falta de aire/ahogo?	2	CARAT1 a 92	Hasta uno o dos días a la semana
43	Femenino	52	2020-03-09	8	044309032020	CARAT6	1	CARAT	6	Silbidos en el pecho?	1	CARAT1 a 91	Mas de dos días a la semana
43	Femenino	52	2020-03-09	8	044309032020	CARAT7	1	CARAT	7	Presión en el pecho durante un esfuerzo Físico?	3	CARAT1 a 93	Nunca
43	Femenino	52	2020-03-09	8	044309032020	CARAT8	1	CARAT	8	Cansancio/Dificultad en realizar sus actividades diarias?	2	CARAT1 a 92	Hasta uno o dos días a la semana
43	Femenino	52	2020-03-09	8	044309032020	CARAT9	1	CARAT	9	Se despierta por la noche?	1	CARAT1 a 91	Mas de dos días a la semana
43	Femenino	52	2020-03-09	8	044309032020	CARAT10	1	CARAT	10	Aumentar el uso de sus medicamentos?	1	CARAT101	Menos de 7 días
43	Femenino	52	2020-03-09	8	044309032020	CARAT11	1	CARAT	11	Fueron fáciles las preguntas?	1	CARAT111	Si
43	Femenino	52	2020-03-09	8	044309032020	ACQ51	2	ACQ5	1	Durante la ultima semana con que frecuencia se despertó por la noche debido al asma?	3	ACQ513	Varias Veces
43	Femenino	52	2020-03-09	8	044309032020	ACQ52	2	ACQ5	2	Durante la ultima semana como fueron de graves los síntomas de asma que tuvo al despertarse por la mañana?	3	ACQ523	Síntomas moderados
43	Femenino	52	2020-03-09	8	044309032020	ACQ53	2	ACQ5	3	Durante la ultima semana hasta que punto el asma le limito sus actividades?	3	ACQ533	Moderadamente limitado
43	Femenino	52	2020-03-09	8	044309032020	ACQ54	2	ACQ5	4	Durante la ultima semana hasta que punto noto que le hacia falta el aire debido al asma?	1	ACQ541	Muy poco
43	Femenino	52	2020-03-09	8	044309032020	ACQ55	2	ACQ5	5	Durante la ultima semana cuanto tiempo tuvo silbidos o pitidos en el pecho?	3	ACQ553	Parte del tiempo
43	Femenino	52	2020-03-09	8	044309032020	ACQ56	2	ACQ5	6	Fueron fáciles las preguntas?	1	ACQ561	Si
43	Femenino	52	2020-03-09	8	044309032020	EAV1	3	EAV	1	Los síntomas de la rinitis alérgica en forma global	57	EAV157	57
43	Femenino	52	2020-03-09	8	044309032020	EAV2	3	EAV	2	Obstrucción nasal	57	EAV257	57
43	Femenino	52	2020-03-09	8	044309032020	EAV3	3	EAV	3	Estornudos a repetición	62	EAV362	62
43	Femenino	52	2020-03-09	8	044309032020	EAV4	3	EAV	4	Rasquiña nasal	65	EAV465	65
43	Femenino	52	2020-03-09	8	044309032020	EAV5	3	EAV	5	Presencia de secreción o moco como agua	45	EAV545	45
43	Femenino	52	2020-03-09	8	044309032020	EAV6	3	EAV	6	Sensación de falta de aire	52	EAV652	52
43	Femenino	52	2020-03-09	8	044309032020	EAV7	3	EAV	7	Los síntomas de asma es forma global	22	EAV722	22
43	Femenino	52	2020-03-09	8	044309032020	EAV8	3	EAV	8	Silbidos en el pecho?	58	EAV858	58
43	Femenino	52	2020-03-09	8	044309032020	EAV9	3	EAV	9	Sensación de opresión en el pecho durante un esfuerzo físico	24	EAV924	24
43	Femenino	52	2020-03-09	8	044309032020	EAV10	3	EAV	10	Cansancio o dificultad para realizar las actividades diarias	25	EAV1025	25
43	Femenino	52	2020-03-09	8	044309032020	EAV11	3	EAV	11	Se despierta durante la noche	40	EAV1140	40
43	Femenino	52	2020-03-09	8	044309032020	EAV12	3	EAV	12	Fueron fáciles las preguntas?	1	EAV121	Si
43	Femenino	52	2020-03-09	8	044309032020	ESCALA CAMBIO 1	4	ESCALA CAMBIO	1	Ha mejorado o empeorado sus síntomas	0	ESCALA CAMBIO 10	No hay cambio en los sintomas
43	Femenino	52	2020-03-09	8	044309032020	ESCALA CAMBIO 2	4	ESCALA CAMBIO	2	Fueron fáciles las preguntas?	1	ESCALA CAMBIO 21	Si
43	Femenino	52	2020-03-09	8	044309032020	ESCALA RINITIS1	5	ESCALA RINITIS	1	Obstrucción nasal	Si	ESCALA RINITIS2Si	Si
43	Femenino	52	2020-03-09	8	044309032020	ESCALA RINITIS2	5	ESCALA RINITIS	2	Estornudos a repetición	Si	ESCALA RINITIS3Si	Si
43	Femenino	52	2020-03-09	8	044309032020	ESCALA RINITIS3	5	ESCALA RINITIS	3	Rasquiña en la nariz	Si	ESCALA RINITIS4Si	Si
43	Femenino	52	2020-03-09	8	044309032020	ESCALA RINITIS4	5	ESCALA RINITIS	4	Secreción o moco como agua	Si	ESCALA RINITIS5Si	Si
43	Femenino	52	2020-03-09	8	044309032020	ESCALA RINITIS5	5	ESCALA RINITIS	5	Mas de 4 días a la semana	Si	ESCALA RINITIS6Si	Si
43	Femenino	52	2020-03-09	8	044309032020	ESCALA RINITIS6	5	ESCALA RINITIS	6	Mas de 4 semanas seguidas	Si	ESCALA RINITIS7Si	Si
43	Femenino	52	2020-03-09	8	044309032020	ESCALA RINITIS7	5	ESCALA RINITIS	7	Le alteran el sueno	Si	ESCALA RINITIS8Si	Si
43	Femenino	52	2020-03-09	8	044309032020	ESCALA RINITIS8	5	ESCALA RINITIS	8	Le afecta la realización de sus actividades diarias/ deportivas	Si	ESCALA RINITIS9Si	Si
43	Femenino	52	2020-03-09	8	044309032020	ESCALA RINITIS9	5	ESCALA RINITIS	9	Interfieren en sus actividades laborales o escolares	Si	ESCALA RINITIS10Si	Si
43	Femenino	52	2020-03-09	8	044309032020	ESCALA RINITIS10	5	ESCALA RINITIS	10	Le afectan su vida, lo incapacitan	Si	ESCALA RINITIS11Si	Si
43	Femenino	52	2020-03-09	8	044309032020	ESCALA RINITIS12	5	ESCALA RINITIS	12	Fueron fáciles las preguntas?	1	ESCALA RINITIS121	Si
43	Femenino	52	2020-03-09	8	044309032020	MEDICACION1	6	MEDICACION	1	La Medicación Aumento o disminuyo?	1	MEDICACION11	Aumento
43	Femenino	52	2020-03-09	8	044309032020	CLASIFICACION DE LA RINITIS1	7	CLASIFICACION DE LA RINITIS	1	Clasificacion de la Rinitis	2	CLASIFICACION DE LA RINITIS12	Moderada a Severa
44	Femenino	58	2020-03-09	8	044409032020	CARAT1	1	CARAT	1	Congestión Nasal?	0	CARAT1 a 90	Casi o todos los días
44	Femenino	58	2020-03-09	8	044409032020	CARAT2	1	CARAT	2	Estornudos?	0	CARAT1 a 90	Casi o todos los días
44	Femenino	58	2020-03-09	8	044409032020	CARAT3	1	CARAT	3	Rasquiña en la nariz?	1	CARAT1 a 91	Mas de dos días a la semana
44	Femenino	58	2020-03-09	8	044409032020	CARAT4	1	CARAT	4	Salida de moco por la nariz?	0	CARAT1 a 90	Casi o todos los días
44	Femenino	58	2020-03-09	8	044409032020	CARAT5	1	CARAT	5	Falta de aire/ahogo?	0	CARAT1 a 90	Casi o todos los días
44	Femenino	58	2020-03-09	8	044409032020	CARAT6	1	CARAT	6	Silbidos en el pecho?	0	CARAT1 a 90	Casi o todos los días
44	Femenino	58	2020-03-09	8	044409032020	CARAT7	1	CARAT	7	Presión en el pecho durante un esfuerzo Físico?	0	CARAT1 a 90	Casi o todos los días
44	Femenino	58	2020-03-09	8	044409032020	CARAT8	1	CARAT	8	Cansancio/Dificultad en realizar sus actividades diarias?	0	CARAT1 a 90	Casi o todos los días
44	Femenino	58	2020-03-09	8	044409032020	CARAT9	1	CARAT	9	Se despierta por la noche?	1	CARAT1 a 91	Mas de dos días a la semana
44	Femenino	58	2020-03-09	8	044409032020	CARAT10	1	CARAT	10	Aumentar el uso de sus medicamentos?	0	CARAT100	7 o mas días
44	Femenino	58	2020-03-09	8	044409032020	CARAT11	1	CARAT	11	Fueron fáciles las preguntas?	1	CARAT111	Si
44	Femenino	58	2020-03-09	8	044409032020	ACQ51	2	ACQ5	1	Durante la ultima semana con que frecuencia se despertó por la noche debido al asma?	3	ACQ513	Varias Veces
44	Femenino	58	2020-03-09	8	044409032020	ACQ52	2	ACQ5	2	Durante la ultima semana como fueron de graves los síntomas de asma que tuvo al despertarse por la mañana?	5	ACQ525	Síntomas graves
44	Femenino	58	2020-03-09	8	044409032020	ACQ53	2	ACQ5	3	Durante la ultima semana hasta que punto el asma le limito sus actividades?	3	ACQ533	Moderadamente limitado
44	Femenino	58	2020-03-09	8	044409032020	ACQ54	2	ACQ5	4	Durante la ultima semana hasta que punto noto que le hacia falta el aire debido al asma?	5	ACQ545	Mucho
44	Femenino	58	2020-03-09	8	044409032020	ACQ55	2	ACQ5	5	Durante la ultima semana cuanto tiempo tuvo silbidos o pitidos en el pecho?	5	ACQ555	Casi siempre
44	Femenino	58	2020-03-09	8	044409032020	ACQ56	2	ACQ5	6	Fueron fáciles las preguntas?	1	ACQ561	Si
44	Femenino	58	2020-03-09	8	044409032020	EAV1	3	EAV	1	Los síntomas de la rinitis alérgica en forma global	69	EAV169	69
44	Femenino	58	2020-03-09	8	044409032020	EAV2	3	EAV	2	Obstrucción nasal	79	EAV279	79
44	Femenino	58	2020-03-09	8	044409032020	EAV3	3	EAV	3	Estornudos a repetición	71	EAV371	71
44	Femenino	58	2020-03-09	8	044409032020	EAV4	3	EAV	4	Rasquiña nasal	56	EAV456	56
44	Femenino	58	2020-03-09	8	044409032020	EAV5	3	EAV	5	Presencia de secreción o moco como agua	72	EAV572	72
44	Femenino	58	2020-03-09	8	044409032020	EAV6	3	EAV	6	Sensación de falta de aire	86	EAV686	86
44	Femenino	58	2020-03-09	8	044409032020	EAV7	3	EAV	7	Los síntomas de asma es forma global	83	EAV783	83
44	Femenino	58	2020-03-09	8	044409032020	EAV8	3	EAV	8	Silbidos en el pecho?	84	EAV884	84
44	Femenino	58	2020-03-09	8	044409032020	EAV9	3	EAV	9	Sensación de opresión en el pecho durante un esfuerzo físico	84	EAV984	84
44	Femenino	58	2020-03-09	8	044409032020	EAV10	3	EAV	10	Cansancio o dificultad para realizar las actividades diarias	84	EAV1084	84
44	Femenino	58	2020-03-09	8	044409032020	EAV11	3	EAV	11	Se despierta durante la noche	66	EAV1166	66
44	Femenino	58	2020-03-09	8	044409032020	EAV12	3	EAV	12	Fueron fáciles las preguntas?	1	EAV121	Si
44	Femenino	58	2020-03-09	8	044409032020	ESCALA CAMBIO 1	4	ESCALA CAMBIO	1	Ha mejorado o empeorado sus síntomas	7	ESCALA CAMBIO 17	Extremadamente mejor
44	Femenino	58	2020-03-09	8	044409032020	ESCALA CAMBIO 2	4	ESCALA CAMBIO	2	Fueron fáciles las preguntas?	1	ESCALA CAMBIO 21	Si
44	Femenino	58	2020-03-09	8	044409032020	ESCALA RINITIS1	5	ESCALA RINITIS	1	Obstrucción nasal	Si	ESCALA RINITIS2Si	Si
44	Femenino	58	2020-03-09	8	044409032020	ESCALA RINITIS2	5	ESCALA RINITIS	2	Estornudos a repetición	Si	ESCALA RINITIS3Si	Si
44	Femenino	58	2020-03-09	8	044409032020	ESCALA RINITIS3	5	ESCALA RINITIS	3	Rasquiña en la nariz	Si	ESCALA RINITIS4Si	Si
44	Femenino	58	2020-03-09	8	044409032020	ESCALA RINITIS4	5	ESCALA RINITIS	4	Secreción o moco como agua	Si	ESCALA RINITIS5Si	Si
44	Femenino	58	2020-03-09	8	044409032020	ESCALA RINITIS5	5	ESCALA RINITIS	5	Mas de 4 días a la semana	Si	ESCALA RINITIS6Si	Si
44	Femenino	58	2020-03-09	8	044409032020	ESCALA RINITIS6	5	ESCALA RINITIS	6	Mas de 4 semanas seguidas	Si	ESCALA RINITIS7Si	Si
44	Femenino	58	2020-03-09	8	044409032020	ESCALA RINITIS7	5	ESCALA RINITIS	7	Le alteran el sueno	Si	ESCALA RINITIS8Si	Si
44	Femenino	58	2020-03-09	8	044409032020	ESCALA RINITIS8	5	ESCALA RINITIS	8	Le afecta la realización de sus actividades diarias/ deportivas	Si	ESCALA RINITIS9Si	Si
44	Femenino	58	2020-03-09	8	044409032020	ESCALA RINITIS9	5	ESCALA RINITIS	9	Interfieren en sus actividades laborales o escolares	Si	ESCALA RINITIS10Si	Si
44	Femenino	58	2020-03-09	8	044409032020	ESCALA RINITIS10	5	ESCALA RINITIS	10	Le afectan su vida, lo incapacitan	Si	ESCALA RINITIS11Si	Si
44	Femenino	58	2020-03-09	8	044409032020	ESCALA RINITIS12	5	ESCALA RINITIS	12	Fueron fáciles las preguntas?	1	ESCALA RINITIS121	Si
44	Femenino	58	2020-03-09	8	044409032020	MEDICACION1	6	MEDICACION	1	La Medicación Aumento o disminuyo?	3	MEDICACION13	Se mantuvo
44	Femenino	58	2020-03-09	8	044409032020	CLASIFICACION DE LA RINITIS1	7	CLASIFICACION DE LA RINITIS	1	Clasificacion de la Rinitis	2	CLASIFICACION DE LA RINITIS12	Moderada a Severa
45	Femenino	31	2020-03-09	4	044509032020	CARAT1	1	CARAT	1	Congestión Nasal?	2	CARAT1 a 92	Hasta uno o dos días a la semana
45	Femenino	31	2020-03-09	4	044509032020	CARAT2	1	CARAT	2	Estornudos?	2	CARAT1 a 92	Hasta uno o dos días a la semana
45	Femenino	31	2020-03-09	4	044509032020	CARAT3	1	CARAT	3	Rasquiña en la nariz?	2	CARAT1 a 92	Hasta uno o dos días a la semana
45	Femenino	31	2020-03-09	4	044509032020	CARAT4	1	CARAT	4	Salida de moco por la nariz?	2	CARAT1 a 92	Hasta uno o dos días a la semana
45	Femenino	31	2020-03-09	4	044509032020	CARAT5	1	CARAT	5	Falta de aire/ahogo?	1	CARAT1 a 91	Mas de dos días a la semana
45	Femenino	31	2020-03-09	4	044509032020	CARAT6	1	CARAT	6	Silbidos en el pecho?	1	CARAT1 a 91	Mas de dos días a la semana
45	Femenino	31	2020-03-09	4	044509032020	CARAT7	1	CARAT	7	Presión en el pecho durante un esfuerzo Físico?	1	CARAT1 a 91	Mas de dos días a la semana
45	Femenino	31	2020-03-09	4	044509032020	CARAT8	1	CARAT	8	Cansancio/Dificultad en realizar sus actividades diarias?	1	CARAT1 a 91	Mas de dos días a la semana
45	Femenino	31	2020-03-09	4	044509032020	CARAT9	1	CARAT	9	Se despierta por la noche?	1	CARAT1 a 91	Mas de dos días a la semana
45	Femenino	31	2020-03-09	4	044509032020	CARAT10	1	CARAT	10	Aumentar el uso de sus medicamentos?	0	CARAT100	7 o mas días
45	Femenino	31	2020-03-09	4	044509032020	CARAT11	1	CARAT	11	Fueron fáciles las preguntas?	1	CARAT111	Si
45	Femenino	31	2020-03-09	4	044509032020	ACQ51	2	ACQ5	1	Durante la ultima semana con que frecuencia se despertó por la noche debido al asma?	2	ACQ512	Unas Pocas Veces
45	Femenino	31	2020-03-09	4	044509032020	ACQ52	2	ACQ5	2	Durante la ultima semana como fueron de graves los síntomas de asma que tuvo al despertarse por la mañana?	3	ACQ523	Síntomas moderados
45	Femenino	31	2020-03-09	4	044509032020	ACQ53	2	ACQ5	3	Durante la ultima semana hasta que punto el asma le limito sus actividades?	3	ACQ533	Moderadamente limitado
45	Femenino	31	2020-03-09	4	044509032020	ACQ54	2	ACQ5	4	Durante la ultima semana hasta que punto noto que le hacia falta el aire debido al asma?	3	ACQ543	Moderadamente
45	Femenino	31	2020-03-09	4	044509032020	ACQ55	2	ACQ5	5	Durante la ultima semana cuanto tiempo tuvo silbidos o pitidos en el pecho?	2	ACQ552	Poco tiempo
45	Femenino	31	2020-03-09	4	044509032020	ACQ56	2	ACQ5	6	Fueron fáciles las preguntas?	1	ACQ561	Si
45	Femenino	31	2020-03-09	4	044509032020	EAV1	3	EAV	1	Los síntomas de la rinitis alérgica en forma global	63	EAV163	63
45	Femenino	31	2020-03-09	4	044509032020	EAV2	3	EAV	2	Obstrucción nasal	38	EAV238	38
45	Femenino	31	2020-03-09	4	044509032020	EAV3	3	EAV	3	Estornudos a repetición	36	EAV336	36
45	Femenino	31	2020-03-09	4	044509032020	EAV4	3	EAV	4	Rasquiña nasal	37	EAV437	37
45	Femenino	31	2020-03-09	4	044509032020	EAV5	3	EAV	5	Presencia de secreción o moco como agua	60	EAV560	60
45	Femenino	31	2020-03-09	4	044509032020	EAV6	3	EAV	6	Sensación de falta de aire	61	EAV661	61
45	Femenino	31	2020-03-09	4	044509032020	EAV7	3	EAV	7	Los síntomas de asma es forma global	50	EAV750	50
45	Femenino	31	2020-03-09	4	044509032020	EAV8	3	EAV	8	Silbidos en el pecho?	35	EAV835	35
45	Femenino	31	2020-03-09	4	044509032020	EAV9	3	EAV	9	Sensación de opresión en el pecho durante un esfuerzo físico	50	EAV950	50
45	Femenino	31	2020-03-09	4	044509032020	EAV10	3	EAV	10	Cansancio o dificultad para realizar las actividades diarias	60	EAV1060	60
45	Femenino	31	2020-03-09	4	044509032020	EAV11	3	EAV	11	Se despierta durante la noche	60	EAV1160	60
45	Femenino	31	2020-03-09	4	044509032020	EAV12	3	EAV	12	Fueron fáciles las preguntas?	1	EAV121	Si
45	Femenino	31	2020-03-09	4	044509032020	ESCALA CAMBIO 1	4	ESCALA CAMBIO	1	Ha mejorado o empeorado sus síntomas	-4	ESCALA CAMBIO 1-4	Moderadamente peor
45	Femenino	31	2020-03-09	4	044509032020	ESCALA CAMBIO 2	4	ESCALA CAMBIO	2	Fueron fáciles las preguntas?	1	ESCALA CAMBIO 21	Si
45	Femenino	31	2020-03-09	4	044509032020	ESCALA RINITIS1	5	ESCALA RINITIS	1	Obstrucción nasal	No	ESCALA RINITIS2No	No
45	Femenino	31	2020-03-09	4	044509032020	ESCALA RINITIS2	5	ESCALA RINITIS	2	Estornudos a repetición	Si	ESCALA RINITIS3Si	Si
45	Femenino	31	2020-03-09	4	044509032020	ESCALA RINITIS3	5	ESCALA RINITIS	3	Rasquiña en la nariz	Si	ESCALA RINITIS4Si	Si
45	Femenino	31	2020-03-09	4	044509032020	ESCALA RINITIS4	5	ESCALA RINITIS	4	Secreción o moco como agua	Si	ESCALA RINITIS5Si	Si
45	Femenino	31	2020-03-09	4	044509032020	ESCALA RINITIS5	5	ESCALA RINITIS	5	Mas de 4 días a la semana	Si	ESCALA RINITIS6Si	Si
45	Femenino	31	2020-03-09	4	044509032020	ESCALA RINITIS6	5	ESCALA RINITIS	6	Mas de 4 semanas seguidas	Si	ESCALA RINITIS7Si	Si
45	Femenino	31	2020-03-09	4	044509032020	ESCALA RINITIS7	5	ESCALA RINITIS	7	Le alteran el sueno	Si	ESCALA RINITIS8Si	Si
45	Femenino	31	2020-03-09	4	044509032020	ESCALA RINITIS8	5	ESCALA RINITIS	8	Le afecta la realización de sus actividades diarias/ deportivas	Si	ESCALA RINITIS9Si	Si
45	Femenino	31	2020-03-09	4	044509032020	ESCALA RINITIS9	5	ESCALA RINITIS	9	Interfieren en sus actividades laborales o escolares	Si	ESCALA RINITIS10Si	Si
45	Femenino	31	2020-03-09	4	044509032020	ESCALA RINITIS10	5	ESCALA RINITIS	10	Le afectan su vida, lo incapacitan	Si	ESCALA RINITIS11Si	Si
45	Femenino	31	2020-03-09	4	044509032020	ESCALA RINITIS12	5	ESCALA RINITIS	12	Fueron fáciles las preguntas?	1	ESCALA RINITIS121	Si
45	Femenino	31	2020-03-09	4	044509032020	MEDICACION1	6	MEDICACION	1	La Medicación Aumento o disminuyo?	3	MEDICACION13	Se mantuvo
45	Femenino	31	2020-03-09	4	044509032020	CLASIFICACION DE LA RINITIS1	7	CLASIFICACION DE LA RINITIS	1	Clasificacion de la Rinitis	2	CLASIFICACION DE LA RINITIS12	Moderada a Severa
46	Femenino	18	2020-03-10	5	044610032020	CARAT1	1	CARAT	1	Congestión Nasal?	3	CARAT1 a 93	Nunca
46	Femenino	18	2020-03-10	5	044610032020	CARAT2	1	CARAT	2	Estornudos?	2	CARAT1 a 92	Hasta uno o dos días a la semana
46	Femenino	18	2020-03-10	5	044610032020	CARAT3	1	CARAT	3	Rasquiña en la nariz?	2	CARAT1 a 92	Hasta uno o dos días a la semana
46	Femenino	18	2020-03-10	5	044610032020	CARAT4	1	CARAT	4	Salida de moco por la nariz?	3	CARAT1 a 93	Nunca
46	Femenino	18	2020-03-10	5	044610032020	CARAT5	1	CARAT	5	Falta de aire/ahogo?	1	CARAT1 a 91	Mas de dos días a la semana
46	Femenino	18	2020-03-10	5	044610032020	CARAT6	1	CARAT	6	Silbidos en el pecho?	3	CARAT1 a 93	Nunca
46	Femenino	18	2020-03-10	5	044610032020	CARAT7	1	CARAT	7	Presión en el pecho durante un esfuerzo Físico?	2	CARAT1 a 92	Hasta uno o dos días a la semana
46	Femenino	18	2020-03-10	5	044610032020	CARAT8	1	CARAT	8	Cansancio/Dificultad en realizar sus actividades diarias?	3	CARAT1 a 93	Nunca
46	Femenino	18	2020-03-10	5	044610032020	CARAT9	1	CARAT	9	Se despierta por la noche?	3	CARAT1 a 93	Nunca
46	Femenino	18	2020-03-10	5	044610032020	CARAT10	1	CARAT	10	Aumentar el uso de sus medicamentos?	2	CARAT102	Nunca
46	Femenino	18	2020-03-10	5	044610032020	CARAT11	1	CARAT	11	Fueron fáciles las preguntas?	1	CARAT111	Si
46	Femenino	18	2020-03-10	5	044610032020	ACQ51	2	ACQ5	1	Durante la ultima semana con que frecuencia se despertó por la noche debido al asma?	0	ACQ510	Nunca
46	Femenino	18	2020-03-10	5	044610032020	ACQ52	2	ACQ5	2	Durante la ultima semana como fueron de graves los síntomas de asma que tuvo al despertarse por la mañana?	1	ACQ521	Síntomas muy ligeros
46	Femenino	18	2020-03-10	5	044610032020	ACQ53	2	ACQ5	3	Durante la ultima semana hasta que punto el asma le limito sus actividades?	0	ACQ530	Nada limitado
46	Femenino	18	2020-03-10	5	044610032020	ACQ54	2	ACQ5	4	Durante la ultima semana hasta que punto noto que le hacia falta el aire debido al asma?	2	ACQ542	Un poco
46	Femenino	18	2020-03-10	5	044610032020	ACQ55	2	ACQ5	5	Durante la ultima semana cuanto tiempo tuvo silbidos o pitidos en el pecho?	0	ACQ550	Nunca
46	Femenino	18	2020-03-10	5	044610032020	ACQ56	2	ACQ5	6	Fueron fáciles las preguntas?	1	ACQ561	Si
46	Femenino	18	2020-03-10	5	044610032020	EAV1	3	EAV	1	Los síntomas de la rinitis alérgica en forma global	11	EAV111	11
46	Femenino	18	2020-03-10	5	044610032020	EAV2	3	EAV	2	Obstrucción nasal	0	EAV20	0
[truncated: 3,281 more rows]

## Sheet: Visita2
# Encuestado	Sexo	Edad	Fecha	Tiempo [Min]	Codigo	Concatenar	#Encuesta	Encuesta	#Pregunta	Pregunta	#Respuesta	Concatenar Respuesta	Respuesta
1	Femenino	52	2020-02-17	12	020103022020	CARAT1	1	CARAT	1	Congestión Nasal?	2	CARAT1 a 92	Hasta uno o dos días a la semana
1	Femenino	52	2020-02-17	12	020103022020	CARAT2	1	CARAT	2	Estornudos?	2	CARAT1 a 92	Hasta uno o dos días a la semana
1	Femenino	52	2020-02-17	12	020103022020	CARAT3	1	CARAT	3	Rasquiña en la nariz?	2	CARAT1 a 92	Hasta uno o dos días a la semana
1	Femenino	52	2020-02-17	12	020103022020	CARAT4	1	CARAT	4	Salida de moco por la nariz?	1	CARAT1 a 91	Mas de dos días a la semana
1	Femenino	52	2020-02-17	12	020103022020	CARAT5	1	CARAT	5	Falta de aire/ahogo?	2	CARAT1 a 92	Hasta uno o dos días a la semana
1	Femenino	52	2020-02-17	12	020103022020	CARAT6	1	CARAT	6	Silbidos en el pecho?	2	CARAT1 a 92	Hasta uno o dos días a la semana
1	Femenino	52	2020-02-17	12	020103022020	CARAT7	1	CARAT	7	Presión en el pecho durante un esfuerzo Físico?	2	CARAT1 a 92	Hasta uno o dos días a la semana
1	Femenino	52	2020-02-17	12	020103022020	CARAT8	1	CARAT	8	Cansancio/Dificultad en realizar sus actividades diarias?	2	CARAT1 a 92	Hasta uno o dos días a la semana
1	Femenino	52	2020-02-17	12	020103022020	CARAT9	1	CARAT	9	Se despierta por la noche?	2	CARAT1 a 92	Hasta uno o dos días a la semana
1	Femenino	52	2020-02-17	12	020103022020	CARAT10	1	CARAT	10	Aumentar el uso de sus medicamentos?	2	CARAT102	Nunca
1	Femenino	52	2020-02-17	12	020103022020	CARAT11	1	CARAT	11	Fueron fáciles las preguntas?	1	CARAT111	Si
1	Femenino	52	2020-02-17	12	020103022020	ACQ51	2	ACQ5	1	Durante la ultima semana con que frecuencia se despertó por la noche debido al asma?	1	ACQ511	Casi Nunca
1	Femenino	52	2020-02-17	12	020103022020	ACQ52	2	ACQ5	2	Durante la ultima semana como fueron de graves los síntomas de asma que tuvo al despertarse por la mañana?	1	ACQ521	Síntomas muy ligeros
1	Femenino	52	2020-02-17	12	020103022020	ACQ53	2	ACQ5	3	Durante la ultima semana hasta que punto el asma le limito sus actividades?	1	ACQ531	Muy poco limitado
1	Femenino	52	2020-02-17	12	020103022020	ACQ54	2	ACQ5	4	Durante la ultima semana hasta que punto noto que le hacia falta el aire debido al asma?	1	ACQ541	Muy poco
1	Femenino	52	2020-02-17	12	020103022020	ACQ55	2	ACQ5	5	Durante la ultima semana cuanto tiempo tuvo silbidos o pitidos en el pecho?	1	ACQ551	Casi nunca
1	Femenino	52	2020-02-17	12	020103022020	ACQ56	2	ACQ5	6	Fueron fáciles las preguntas?	1	ACQ561	Si
1	Femenino	52	2020-02-17	12	020103022020	EAV1	3	EAV	1	Los síntomas de la rinitis alérgica en forma global	26	EAV126	26
1	Femenino	52	2020-02-17	12	020103022020	EAV2	3	EAV	2	Obstrucción nasal	26	EAV226	26
1	Femenino	52	2020-02-17	12	020103022020	EAV3	3	EAV	3	Estornudos a repetición	23	EAV323	23
1	Femenino	52	2020-02-17	12	020103022020	EAV4	3	EAV	4	Rasquiña nasal	21	EAV421	21
1	Femenino	52	2020-02-17	12	020103022020	EAV5	3	EAV	5	Presencia de secreción o moco como agua	23	EAV523	23
1	Femenino	52	2020-02-17	12	020103022020	EAV6	3	EAV	6	Sensación de falta de aire	21	EAV621	21
1	Femenino	52	2020-02-17	12	020103022020	EAV7	3	EAV	7	Los síntomas de asma es forma global	20	EAV720	20
1	Femenino	52	2020-02-17	12	020103022020	EAV8	3	EAV	8	Silbidos en el pecho?	10	EAV810	10
1	Femenino	52	2020-02-17	12	020103022020	EAV9	3	EAV	9	Sensación de opresión en el pecho durante un esfuerzo físico	16	EAV916	16
1	Femenino	52	2020-02-17	12	020103022020	EAV10	3	EAV	10	Cansancio o dificultad para realizar las actividades diarias	14	EAV1014	14
1	Femenino	52	2020-02-17	12	020103022020	EAV11	3	EAV	11	Se despierta durante la noche	7	EAV117	7
1	Femenino	52	2020-02-17	12	020103022020	EAV12	3	EAV	12	Fueron fáciles las preguntas?	1	EAV121	Si
1	Femenino	52	2020-02-17	12	020103022020	ESCALA CAMBIO 1	4	ESCALA CAMBIO	1	Ha mejorado o empeorado sus síntomas	4	ESCALA CAMBIO 14	Moderadamente mejor
1	Femenino	52	2020-02-17	12	020103022020	ESCALA CAMBIO 2	4	ESCALA CAMBIO	2	Fueron fáciles las preguntas?	1	ESCALA CAMBIO 21	Si
1	Femenino	52	2020-02-17	12	020103022020	ESCALA RINITIS1	5	ESCALA RINITIS	1	Obstrucción nasal	Si	ESCALA RINITIS2Si	Si
1	Femenino	52	2020-02-17	12	020103022020	ESCALA RINITIS2	5	ESCALA RINITIS	2	Estornudos a repetición	Si	ESCALA RINITIS3Si	Si
1	Femenino	52	2020-02-17	12	020103022020	ESCALA RINITIS3	5	ESCALA RINITIS	3	Rasquiña en la nariz	Si	ESCALA RINITIS4Si	Si
1	Femenino	52	2020-02-17	12	020103022020	ESCALA RINITIS4	5	ESCALA RINITIS	4	Secreción o moco como agua	Si	ESCALA RINITIS5Si	Si
1	Femenino	52	2020-02-17	12	020103022020	ESCALA RINITIS5	5	ESCALA RINITIS	5	Mas de 4 días a la semana	No	ESCALA RINITIS6No	No
1	Femenino	52	2020-02-17	12	020103022020	ESCALA RINITIS6	5	ESCALA RINITIS	6	Mas de 4 semanas seguidas	No	ESCALA RINITIS7No	No
1	Femenino	52	2020-02-17	12	020103022020	ESCALA RINITIS7	5	ESCALA RINITIS	7	Le alteran el sueno	No	ESCALA RINITIS8No	No
1	Femenino	52	2020-02-17	12	020103022020	ESCALA RINITIS8	5	ESCALA RINITIS	8	Le afecta la realización de sus actividades diarias/ deportivas	No	ESCALA RINITIS9No	No
1	Femenino	52	2020-02-17	12	020103022020	ESCALA RINITIS9	5	ESCALA RINITIS	9	Interfieren en sus actividades laborales o escolares	No	ESCALA RINITIS10No	No
1	Femenino	52	2020-02-17	12	020103022020	ESCALA RINITIS10	5	ESCALA RINITIS	10	Le afectan su vida, lo incapacitan	No	ESCALA RINITIS11No	No
1	Femenino	52	2020-02-17	12	020103022020	ESCALA RINITIS12	5	ESCALA RINITIS	12	Fueron fáciles las preguntas?	1	ESCALA RINITIS121	Si
1	Femenino	52	2020-02-17	12	020103022020	MEDICACION1	6	MEDICACION	1	La Medicación Aumento o disminuyo?	3	MEDICACION13	Se mantuvo
1	Femenino	52	2020-02-17	12	020103022020	CLASIFICACION DE LA RINITIS1	7	CLASIFICACION DE LA RINITIS	1	Clasificacion de la Rinitis	1	CLASIFICACION DE LA RINITIS11	Leve
2	Femenino	22	2020-02-28	4	020203022020	CARAT1	1	CARAT	1	Congestión Nasal?	0	CARAT1 a 90	Casi o todos los días
2	Femenino	22	2020-02-28	4	020203022020	CARAT2	1	CARAT	2	Estornudos?	0	CARAT1 a 90	Casi o todos los días
2	Femenino	22	2020-02-28	4	020203022020	CARAT3	1	CARAT	3	Rasquiña en la nariz?	0	CARAT1 a 90	Casi o todos los días
2	Femenino	22	2020-02-28	4	020203022020	CARAT4	1	CARAT	4	Salida de moco por la nariz?	2	CARAT1 a 92	Hasta uno o dos días a la semana
2	Femenino	22	2020-02-28	4	020203022020	CARAT5	1	CARAT	5	Falta de aire/ahogo?	0	CARAT1 a 90	Casi o todos los días
2	Femenino	22	2020-02-28	4	020203022020	CARAT6	1	CARAT	6	Silbidos en el pecho?	2	CARAT1 a 92	Hasta uno o dos días a la semana
2	Femenino	22	2020-02-28	4	020203022020	CARAT7	1	CARAT	7	Presión en el pecho durante un esfuerzo Físico?	2	CARAT1 a 92	Hasta uno o dos días a la semana
2	Femenino	22	2020-02-28	4	020203022020	CARAT8	1	CARAT	8	Cansancio/Dificultad en realizar sus actividades diarias?	1	CARAT1 a 91	Mas de dos días a la semana
2	Femenino	22	2020-02-28	4	020203022020	CARAT9	1	CARAT	9	Se despierta por la noche?	0	CARAT1 a 90	Casi o todos los días
2	Femenino	22	2020-02-28	4	020203022020	CARAT10	1	CARAT	10	Aumentar el uso de sus medicamentos?	0	CARAT100	7 o mas días
2	Femenino	22	2020-02-28	4	020203022020	CARAT11	1	CARAT	11	Fueron fáciles las preguntas?	1	CARAT111	Si
2	Femenino	22	2020-02-28	4	020203022020	ACQ51	2	ACQ5	1	Durante la ultima semana con que frecuencia se despertó por la noche debido al asma?	5	ACQ515	Muchísimas Veces
2	Femenino	22	2020-02-28	4	020203022020	ACQ52	2	ACQ5	2	Durante la ultima semana como fueron de graves los síntomas de asma que tuvo al despertarse por la mañana?	5	ACQ525	Síntomas graves
2	Femenino	22	2020-02-28	4	020203022020	ACQ53	2	ACQ5	3	Durante la ultima semana hasta que punto el asma le limito sus actividades?	3	ACQ533	Moderadamente limitado
2	Femenino	22	2020-02-28	4	020203022020	ACQ54	2	ACQ5	4	Durante la ultima semana hasta que punto noto que le hacia falta el aire debido al asma?	4	ACQ544	Bastante
2	Femenino	22	2020-02-28	4	020203022020	ACQ55	2	ACQ5	5	Durante la ultima semana cuanto tiempo tuvo silbidos o pitidos en el pecho?	3	ACQ553	Parte del tiempo
2	Femenino	22	2020-02-28	4	020203022020	ACQ56	2	ACQ5	6	Fueron fáciles las preguntas?	1	ACQ561	Si
2	Femenino	22	2020-02-28	4	020203022020	EAV1	3	EAV	1	Los síntomas de la rinitis alérgica en forma global	68	EAV168	68
2	Femenino	22	2020-02-28	4	020203022020	EAV2	3	EAV	2	Obstrucción nasal	68	EAV268	68
2	Femenino	22	2020-02-28	4	020203022020	EAV3	3	EAV	3	Estornudos a repetición	38	EAV338	38
2	Femenino	22	2020-02-28	4	020203022020	EAV4	3	EAV	4	Rasquiña nasal	20	EAV420	20
2	Femenino	22	2020-02-28	4	020203022020	EAV5	3	EAV	5	Presencia de secreción o moco como agua	78	EAV578	78
2	Femenino	22	2020-02-28	4	020203022020	EAV6	3	EAV	6	Sensación de falta de aire	71	EAV671	71
2	Femenino	22	2020-02-28	4	020203022020	EAV7	3	EAV	7	Los síntomas de asma es forma global	68	EAV768	68
2	Femenino	22	2020-02-28	4	020203022020	EAV8	3	EAV	8	Silbidos en el pecho?	42	EAV842	42
2	Femenino	22	2020-02-28	4	020203022020	EAV9	3	EAV	9	Sensación de opresión en el pecho durante un esfuerzo físico	82	EAV982	82
2	Femenino	22	2020-02-28	4	020203022020	EAV10	3	EAV	10	Cansancio o dificultad para realizar las actividades diarias	80	EAV1080	80
2	Femenino	22	2020-02-28	4	020203022020	EAV11	3	EAV	11	Se despierta durante la noche	94	EAV1194	94
2	Femenino	22	2020-02-28	4	020203022020	EAV12	3	EAV	12	Fueron fáciles las preguntas?	1	EAV121	Si
2	Femenino	22	2020-02-28	4	020203022020	ESCALA CAMBIO 1	4	ESCALA CAMBIO	1	Ha mejorado o empeorado sus síntomas	-5	ESCALA CAMBIO 1-5	Bastante peor
2	Femenino	22	2020-02-28	4	020203022020	ESCALA CAMBIO 2	4	ESCALA CAMBIO	2	Fueron fáciles las preguntas?	1	ESCALA CAMBIO 21	Si
2	Femenino	22	2020-02-28	4	020203022020	ESCALA RINITIS1	5	ESCALA RINITIS	1	Obstrucción nasal	Si	ESCALA RINITIS2Si	Si
2	Femenino	22	2020-02-28	4	020203022020	ESCALA RINITIS2	5	ESCALA RINITIS	2	Estornudos a repetición	Si	ESCALA RINITIS3Si	Si
2	Femenino	22	2020-02-28	4	020203022020	ESCALA RINITIS3	5	ESCALA RINITIS	3	Rasquiña en la nariz	No	ESCALA RINITIS4No	No
2	Femenino	22	2020-02-28	4	020203022020	ESCALA RINITIS4	5	ESCALA RINITIS	4	Secreción o moco como agua	Si	ESCALA RINITIS5Si	Si
2	Femenino	22	2020-02-28	4	020203022020	ESCALA RINITIS5	5	ESCALA RINITIS	5	Mas de 4 días a la semana	Si	ESCALA RINITIS6Si	Si
2	Femenino	22	2020-02-28	4	020203022020	ESCALA RINITIS6	5	ESCALA RINITIS	6	Mas de 4 semanas seguidas	No	ESCALA RINITIS7No	No
2	Femenino	22	2020-02-28	4	020203022020	ESCALA RINITIS7	5	ESCALA RINITIS	7	Le alteran el sueno	Si	ESCALA RINITIS8Si	Si
2	Femenino	22	2020-02-28	4	020203022020	ESCALA RINITIS8	5	ESCALA RINITIS	8	Le afecta la realización de sus actividades diarias/ deportivas	Si	ESCALA RINITIS9Si	Si
2	Femenino	22	2020-02-28	4	020203022020	ESCALA RINITIS9	5	ESCALA RINITIS	9	Interfieren en sus actividades laborales o escolares	Si	ESCALA RINITIS10Si	Si
2	Femenino	22	2020-02-28	4	020203022020	ESCALA RINITIS10	5	ESCALA RINITIS	10	Le afectan su vida, lo incapacitan	No	ESCALA RINITIS11No	No
2	Femenino	22	2020-02-28	4	020203022020	ESCALA RINITIS12	5	ESCALA RINITIS	12	Fueron fáciles las preguntas?	1	ESCALA RINITIS121	Si
2	Femenino	22	2020-02-28	4	020203022020	MEDICACION1	6	MEDICACION	1	La Medicación Aumento o disminuyo?	3	MEDICACION13	Se mantuvo
2	Femenino	22	2020-02-28	4	020203022020	CLASIFICACION DE LA RINITIS1	7	CLASIFICACION DE LA RINITIS	1	Clasificacion de la Rinitis	2	CLASIFICACION DE LA RINITIS12	Moderada a Severa
3	Femenino	30	2020-02-20	4	020303022020	CARAT1	1	CARAT	1	Congestión Nasal?	1	CARAT1 a 91	Mas de dos días a la semana
3	Femenino	30	2020-02-20	4	020303022020	CARAT2	1	CARAT	2	Estornudos?	0	CARAT1 a 90	Casi o todos los días
3	Femenino	30	2020-02-20	4	020303022020	CARAT3	1	CARAT	3	Rasquiña en la nariz?	0	CARAT1 a 90	Casi o todos los días
3	Femenino	30	2020-02-20	4	020303022020	CARAT4	1	CARAT	4	Salida de moco por la nariz?	0	CARAT1 a 90	Casi o todos los días
3	Femenino	30	2020-02-20	4	020303022020	CARAT5	1	CARAT	5	Falta de aire/ahogo?	1	CARAT1 a 91	Mas de dos días a la semana
3	Femenino	30	2020-02-20	4	020303022020	CARAT6	1	CARAT	6	Silbidos en el pecho?	2	CARAT1 a 92	Hasta uno o dos días a la semana
3	Femenino	30	2020-02-20	4	020303022020	CARAT7	1	CARAT	7	Presión en el pecho durante un esfuerzo Físico?	1	CARAT1 a 91	Mas de dos días a la semana
3	Femenino	30	2020-02-20	4	020303022020	CARAT8	1	CARAT	8	Cansancio/Dificultad en realizar sus actividades diarias?	1	CARAT1 a 91	Mas de dos días a la semana
3	Femenino	30	2020-02-20	4	020303022020	CARAT9	1	CARAT	9	Se despierta por la noche?	0	CARAT1 a 90	Casi o todos los días
3	Femenino	30	2020-02-20	4	020303022020	CARAT10	1	CARAT	10	Aumentar el uso de sus medicamentos?	0	CARAT100	7 o mas días
3	Femenino	30	2020-02-20	4	020303022020	CARAT11	1	CARAT	11	Fueron fáciles las preguntas?	1	CARAT111	Si
3	Femenino	30	2020-02-20	4	020303022020	ACQ51	2	ACQ5	1	Durante la ultima semana con que frecuencia se despertó por la noche debido al asma?	4	ACQ514	Muchas Veces
3	Femenino	30	2020-02-20	4	020303022020	ACQ52	2	ACQ5	2	Durante la ultima semana como fueron de graves los síntomas de asma que tuvo al despertarse por la mañana?	2	ACQ522	Síntomas ligeros
3	Femenino	30	2020-02-20	4	020303022020	ACQ53	2	ACQ5	3	Durante la ultima semana hasta que punto el asma le limito sus actividades?	3	ACQ533	Moderadamente limitado
3	Femenino	30	2020-02-20	4	020303022020	ACQ54	2	ACQ5	4	Durante la ultima semana hasta que punto noto que le hacia falta el aire debido al asma?	3	ACQ543	Moderadamente
3	Femenino	30	2020-02-20	4	020303022020	ACQ55	2	ACQ5	5	Durante la ultima semana cuanto tiempo tuvo silbidos o pitidos en el pecho?	3	ACQ553	Parte del tiempo
3	Femenino	30	2020-02-20	4	020303022020	ACQ56	2	ACQ5	6	Fueron fáciles las preguntas?	1	ACQ561	Si
3	Femenino	30	2020-02-20	4	020303022020	EAV1	3	EAV	1	Los síntomas de la rinitis alérgica en forma global	70	EAV170	70
3	Femenino	30	2020-02-20	4	020303022020	EAV2	3	EAV	2	Obstrucción nasal	74	EAV274	74
3	Femenino	30	2020-02-20	4	020303022020	EAV3	3	EAV	3	Estornudos a repetición	59	EAV359	59
3	Femenino	30	2020-02-20	4	020303022020	EAV4	3	EAV	4	Rasquiña nasal	88	EAV488	88
3	Femenino	30	2020-02-20	4	020303022020	EAV5	3	EAV	5	Presencia de secreción o moco como agua	58	EAV558	58
3	Femenino	30	2020-02-20	4	020303022020	EAV6	3	EAV	6	Sensación de falta de aire	46	EAV646	46
3	Femenino	30	2020-02-20	4	020303022020	EAV7	3	EAV	7	Los síntomas de asma es forma global	51	EAV751	51
3	Femenino	30	2020-02-20	4	020303022020	EAV8	3	EAV	8	Silbidos en el pecho?	41	EAV841	41
3	Femenino	30	2020-02-20	4	020303022020	EAV9	3	EAV	9	Sensación de opresión en el pecho durante un esfuerzo físico	54	EAV954	54
3	Femenino	30	2020-02-20	4	020303022020	EAV10	3	EAV	10	Cansancio o dificultad para realizar las actividades diarias	54	EAV1054	54
3	Femenino	30	2020-02-20	4	020303022020	EAV11	3	EAV	11	Se despierta durante la noche	82	EAV1182	82
3	Femenino	30	2020-02-20	4	020303022020	EAV12	3	EAV	12	Fueron fáciles las preguntas?	1	EAV121	Si
3	Femenino	30	2020-02-20	4	020303022020	ESCALA CAMBIO 1	4	ESCALA CAMBIO	1	Ha mejorado o empeorado sus síntomas	-5	ESCALA CAMBIO 1-5	Bastante peor
3	Femenino	30	2020-02-20	4	020303022020	ESCALA CAMBIO 2	4	ESCALA CAMBIO	2	Fueron fáciles las preguntas?	1	ESCALA CAMBIO 21	Si
3	Femenino	30	2020-02-20	4	020303022020	ESCALA RINITIS1	5	ESCALA RINITIS	1	Obstrucción nasal	Si	ESCALA RINITIS2Si	Si
3	Femenino	30	2020-02-20	4	020303022020	ESCALA RINITIS2	5	ESCALA RINITIS	2	Estornudos a repetición	Si	ESCALA RINITIS3Si	Si
3	Femenino	30	2020-02-20	4	020303022020	ESCALA RINITIS3	5	ESCALA RINITIS	3	Rasquiña en la nariz	Si	ESCALA RINITIS4Si	Si
3	Femenino	30	2020-02-20	4	020303022020	ESCALA RINITIS4	5	ESCALA RINITIS	4	Secreción o moco como agua	Si	ESCALA RINITIS5Si	Si
3	Femenino	30	2020-02-20	4	020303022020	ESCALA RINITIS5	5	ESCALA RINITIS	5	Mas de 4 días a la semana	Si	ESCALA RINITIS6Si	Si
3	Femenino	30	2020-02-20	4	020303022020	ESCALA RINITIS6	5	ESCALA RINITIS	6	Mas de 4 semanas seguidas	Si	ESCALA RINITIS7Si	Si
3	Femenino	30	2020-02-20	4	020303022020	ESCALA RINITIS7	5	ESCALA RINITIS	7	Le alteran el sueno	Si	ESCALA RINITIS8Si	Si
3	Femenino	30	2020-02-20	4	020303022020	ESCALA RINITIS8	5	ESCALA RINITIS	8	Le afecta la realización de sus actividades diarias/ deportivas	Si	ESCALA RINITIS9Si	Si
3	Femenino	30	2020-02-20	4	020303022020	ESCALA RINITIS9	5	ESCALA RINITIS	9	Interfieren en sus actividades laborales o escolares	Si	ESCALA RINITIS10Si	Si
3	Femenino	30	2020-02-20	4	020303022020	ESCALA RINITIS10	5	ESCALA RINITIS	10	Le afectan su vida, lo incapacitan	Si	ESCALA RINITIS11Si	Si
3	Femenino	30	2020-02-20	4	020303022020	ESCALA RINITIS12	5	ESCALA RINITIS	12	Fueron fáciles las preguntas?	Si	ESCALA RINITIS12Si	Si
3	Femenino	30	2020-02-20	4	020303022020	MEDICACION1	6	MEDICACION	1	La Medicación Aumento o disminuyo?	1	MEDICACION11	Aumento
3	Femenino	30	2020-02-20	4	020303022020	CLASIFICACION DE LA RINITIS1	7	CLASIFICACION DE LA RINITIS	1	Clasificacion de la Rinitis	4	CLASIFICACION DE LA RINITIS14	Persistente
4	Femenino	55	2020-02-20	11	020405022020	CARAT1	1	CARAT	1	Congestión Nasal?	2	CARAT1 a 92	Hasta uno o dos días a la semana
4	Femenino	55	2020-02-20	11	020405022020	CARAT2	1	CARAT	2	Estornudos?	2	CARAT1 a 92	Hasta uno o dos días a la semana
4	Femenino	55	2020-02-20	11	020405022020	CARAT3	1	CARAT	3	Rasquiña en la nariz?	2	CARAT1 a 92	Hasta uno o dos días a la semana
4	Femenino	55	2020-02-20	11	020405022020	CARAT4	1	CARAT	4	Salida de moco por la nariz?	2	CARAT1 a 92	Hasta uno o dos días a la semana
4	Femenino	55	2020-02-20	11	020405022020	CARAT5	1	CARAT	5	Falta de aire/ahogo?	3	CARAT1 a 93	Nunca
4	Femenino	55	2020-02-20	11	020405022020	CARAT6	1	CARAT	6	Silbidos en el pecho?	3	CARAT1 a 93	Nunca
4	Femenino	55	2020-02-20	11	020405022020	CARAT7	1	CARAT	7	Presión en el pecho durante un esfuerzo Físico?	3	CARAT1 a 93	Nunca
4	Femenino	55	2020-02-20	11	020405022020	CARAT8	1	CARAT	8	Cansancio/Dificultad en realizar sus actividades diarias?	3	CARAT1 a 93	Nunca
4	Femenino	55	2020-02-20	11	020405022020	CARAT9	1	CARAT	9	Se despierta por la noche?	3	CARAT1 a 93	Nunca
4	Femenino	55	2020-02-20	11	020405022020	CARAT10	1	CARAT	10	Aumentar el uso de sus medicamentos?	2	CARAT102	Nunca
4	Femenino	55	2020-02-20	11	020405022020	CARAT11	1	CARAT	11	Fueron fáciles las preguntas?	1	CARAT111	Si
4	Femenino	55	2020-02-20	11	020405022020	ACQ51	2	ACQ5	1	Durante la ultima semana con que frecuencia se despertó por la noche debido al asma?	0	ACQ510	Nunca
4	Femenino	55	2020-02-20	11	020405022020	ACQ52	2	ACQ5	2	Durante la ultima semana como fueron de graves los síntomas de asma que tuvo al despertarse por la mañana?	0	ACQ520	No tuvo síntomas
4	Femenino	55	2020-02-20	11	020405022020	ACQ53	2	ACQ5	3	Durante la ultima semana hasta que punto el asma le limito sus actividades?	0	ACQ530	Nada limitado
4	Femenino	55	2020-02-20	11	020405022020	ACQ54	2	ACQ5	4	Durante la ultima semana hasta que punto noto que le hacia falta el aire debido al asma?	0	ACQ540	Nada en absoluto
4	Femenino	55	2020-02-20	11	020405022020	ACQ55	2	ACQ5	5	Durante la ultima semana cuanto tiempo tuvo silbidos o pitidos en el pecho?	0	ACQ550	Nunca
4	Femenino	55	2020-02-20	11	020405022020	ACQ56	2	ACQ5	6	Fueron fáciles las preguntas?	1	ACQ561	Si
4	Femenino	55	2020-02-20	11	020405022020	EAV1	3	EAV	1	Los síntomas de la rinitis alérgica en forma global	0	EAV10	0
4	Femenino	55	2020-02-20	11	020405022020	EAV2	3	EAV	2	Obstrucción nasal	20	EAV220	20
4	Femenino	55	2020-02-20	11	020405022020	EAV3	3	EAV	3	Estornudos a repetición	24	EAV324	24
4	Femenino	55	2020-02-20	11	020405022020	EAV4	3	EAV	4	Rasquiña nasal	10	EAV410	10
4	Femenino	55	2020-02-20	11	020405022020	EAV5	3	EAV	5	Presencia de secreción o moco como agua	10	EAV510	10
4	Femenino	55	2020-02-20	11	020405022020	EAV6	3	EAV	6	Sensación de falta de aire	0	EAV60	0
4	Femenino	55	2020-02-20	11	020405022020	EAV7	3	EAV	7	Los síntomas de asma es forma global	20	EAV720	3
4	Femenino	55	2020-02-20	11	020405022020	EAV8	3	EAV	8	Silbidos en el pecho?	0	EAV80	0
4	Femenino	55	2020-02-20	11	020405022020	EAV9	3	EAV	9	Sensación de opresión en el pecho durante un esfuerzo físico	0	EAV90	0
4	Femenino	55	2020-02-20	11	020405022020	EAV10	3	EAV	10	Cansancio o dificultad para realizar las actividades diarias	0	EAV100	0
4	Femenino	55	2020-02-20	11	020405022020	EAV11	3	EAV	11	Se despierta durante la noche	0	EAV110	0
4	Femenino	55	2020-02-20	11	020405022020	EAV12	3	EAV	12	Fueron fáciles las preguntas?	1	EAV121	Si
4	Femenino	55	2020-02-20	11	020405022020	ESCALA CAMBIO 1	4	ESCALA CAMBIO	1	Ha mejorado o empeorado sus síntomas	6	ESCALA CAMBIO 16	Muchísimo mejor
4	Femenino	55	2020-02-20	11	020405022020	ESCALA CAMBIO 2	4	ESCALA CAMBIO	2	Fueron fáciles las preguntas?	1	ESCALA CAMBIO 21	Si
4	Femenino	55	2020-02-20	11	020405022020	ESCALA RINITIS1	5	ESCALA RINITIS	1	Obstrucción nasal	No	ESCALA RINITIS2No	No
4	Femenino	55	2020-02-20	11	020405022020	ESCALA RINITIS2	5	ESCALA RINITIS	2	Estornudos a repetición	No	ESCALA RINITIS3No	No
4	Femenino	55	2020-02-20	11	020405022020	ESCALA RINITIS3	5	ESCALA RINITIS	3	Rasquiña en la nariz	No	ESCALA RINITIS4No	No
4	Femenino	55	2020-02-20	11	020405022020	ESCALA RINITIS4	5	ESCALA RINITIS	4	Secreción o moco como agua	No	ESCALA RINITIS5No	No
4	Femenino	55	2020-02-20	11	020405022020	ESCALA RINITIS5	5	ESCALA RINITIS	5	Mas de 4 días a la semana	No	ESCALA RINITIS6No	No
4	Femenino	55	2020-02-20	11	020405022020	ESCALA RINITIS6	5	ESCALA RINITIS	6	Mas de 4 semanas seguidas	No	ESCALA RINITIS7No	No
4	Femenino	55	2020-02-20	11	020405022020	ESCALA RINITIS7	5	ESCALA RINITIS	7	Le alteran el sueno	No	ESCALA RINITIS8No	No
4	Femenino	55	2020-02-20	11	020405022020	ESCALA RINITIS8	5	ESCALA RINITIS	8	Le afecta la realización de sus actividades diarias/ deportivas	No	ESCALA RINITIS9No	No
4	Femenino	55	2020-02-20	11	020405022020	ESCALA RINITIS9	5	ESCALA RINITIS	9	Interfieren en sus actividades laborales o escolares	No	ESCALA RINITIS10No	No
4	Femenino	55	2020-02-20	11	020405022020	ESCALA RINITIS10	5	ESCALA RINITIS	10	Le afectan su vida, lo incapacitan	No	ESCALA RINITIS11No	No
4	Femenino	55	2020-02-20	11	020405022020	ESCALA RINITIS12	5	ESCALA RINITIS	12	Fueron fáciles las preguntas?	1	ESCALA RINITIS121	Si
4	Femenino	55	2020-02-20	11	020405022020	MEDICACION1	6	MEDICACION	1	La Medicación Aumento o disminuyo?	3	MEDICACION13	Se mantuvo
4	Femenino	55	2020-02-20	11	020405022020	CLASIFICACION DE LA RINITIS1	7	CLASIFICACION DE LA RINITIS	1	Clasificacion de la Rinitis	1	CLASIFICACION DE LA RINITIS11	Leve
5	Femenino	39	2020-02-21	8	020507022020	CARAT1	1	CARAT	1	Congestión Nasal?	2	CARAT1 a 92	Hasta uno o dos días a la semana
5	Femenino	39	2020-02-21	8	020507022020	CARAT2	1	CARAT	2	Estornudos?	1	CARAT1 a 91	Mas de dos días a la semana
5	Femenino	39	2020-02-21	8	020507022020	CARAT3	1	CARAT	3	Rasquiña en la nariz?	1	CARAT1 a 91	Mas de dos días a la semana
5	Femenino	39	2020-02-21	8	020507022020	CARAT4	1	CARAT	4	Salida de moco por la nariz?	1	CARAT1 a 91	Mas de dos días a la semana
5	Femenino	39	2020-02-21	8	020507022020	CARAT5	1	CARAT	5	Falta de aire/ahogo?	1	CARAT1 a 91	Mas de dos días a la semana
5	Femenino	39	2020-02-21	8	020507022020	CARAT6	1	CARAT	6	Silbidos en el pecho?	2	CARAT1 a 92	Hasta uno o dos días a la semana
5	Femenino	39	2020-02-21	8	020507022020	CARAT7	1	CARAT	7	Presión en el pecho durante un esfuerzo Físico?	2	CARAT1 a 92	Hasta uno o dos días a la semana
5	Femenino	39	2020-02-21	8	020507022020	CARAT8	1	CARAT	8	Cansancio/Dificultad en realizar sus actividades diarias?	1	CARAT1 a 91	Mas de dos días a la semana
5	Femenino	39	2020-02-21	8	020507022020	CARAT9	1	CARAT	9	Se despierta por la noche?	2	CARAT1 a 92	Hasta uno o dos días a la semana
5	Femenino	39	2020-02-21	8	020507022020	CARAT10	1	CARAT	10	Aumentar el uso de sus medicamentos?	1	CARAT101	Menos de 7 días
5	Femenino	39	2020-02-21	8	020507022020	CARAT11	1	CARAT	11	Fueron fáciles las preguntas?	1	CARAT111	Si
5	Femenino	39	2020-02-21	8	020507022020	ACQ51	2	ACQ5	1	Durante la ultima semana con que frecuencia se despertó por la noche debido al asma?	2	ACQ512	Unas Pocas Veces
5	Femenino	39	2020-02-21	8	020507022020	ACQ52	2	ACQ5	2	Durante la ultima semana como fueron de graves los síntomas de asma que tuvo al despertarse por la mañana?	3	ACQ523	Síntomas moderados
5	Femenino	39	2020-02-21	8	020507022020	ACQ53	2	ACQ5	3	Durante la ultima semana hasta que punto el asma le limito sus actividades?	2	ACQ532	Poco limitado
5	Femenino	39	2020-02-21	8	020507022020	ACQ54	2	ACQ5	4	Durante la ultima semana hasta que punto noto que le hacia falta el aire debido al asma?	2	ACQ542	Un poco
5	Femenino	39	2020-02-21	8	020507022020	ACQ55	2	ACQ5	5	Durante la ultima semana cuanto tiempo tuvo silbidos o pitidos en el pecho?	2	ACQ552	Poco tiempo
5	Femenino	39	2020-02-21	8	020507022020	ACQ56	2	ACQ5	6	Fueron fáciles las preguntas?	1	ACQ561	Si
5	Femenino	39	2020-02-21	8	020507022020	EAV1	3	EAV	1	Los síntomas de la rinitis alérgica en forma global	72	EAV172	72
5	Femenino	39	2020-02-21	8	020507022020	EAV2	3	EAV	2	Obstrucción nasal	53	EAV253	53
5	Femenino	39	2020-02-21	8	020507022020	EAV3	3	EAV	3	Estornudos a repetición	60	EAV360	60
5	Femenino	39	2020-02-21	8	020507022020	EAV4	3	EAV	4	Rasquiña nasal	61	EAV461	61
5	Femenino	39	2020-02-21	8	020507022020	EAV5	3	EAV	5	Presencia de secreción o moco como agua	60	EAV560	60
5	Femenino	39	2020-02-21	8	020507022020	EAV6	3	EAV	6	Sensación de falta de aire	55	EAV655	55
5	Femenino	39	2020-02-21	8	020507022020	EAV7	3	EAV	7	Los síntomas de asma es forma global	55	EAV755	55
5	Femenino	39	2020-02-21	8	020507022020	EAV8	3	EAV	8	Silbidos en el pecho?	49	EAV849	49
5	Femenino	39	2020-02-21	8	020507022020	EAV9	3	EAV	9	Sensación de opresión en el pecho durante un esfuerzo físico	43	EAV943	43
5	Femenino	39	2020-02-21	8	020507022020	EAV10	3	EAV	10	Cansancio o dificultad para realizar las actividades diarias	57	EAV1057	57
5	Femenino	39	2020-02-21	8	020507022020	EAV11	3	EAV	11	Se despierta durante la noche	58	EAV1158	58
5	Femenino	39	2020-02-21	8	020507022020	EAV12	3	EAV	12	Fueron fáciles las preguntas?	1	EAV121	Si
5	Femenino	39	2020-02-21	8	020507022020	ESCALA CAMBIO 1	4	ESCALA CAMBIO	1	Ha mejorado o empeorado sus síntomas	2	ESCALA CAMBIO 12	Un poco mejor
5	Femenino	39	2020-02-21	8	020507022020	ESCALA CAMBIO 2	4	ESCALA CAMBIO	2	Fueron fáciles las preguntas?	1	ESCALA CAMBIO 21	Si
5	Femenino	39	2020-02-21	8	020507022020	ESCALA RINITIS1	5	ESCALA RINITIS	1	Obstrucción nasal	Si	ESCALA RINITIS2Si	Si
5	Femenino	39	2020-02-21	8	020507022020	ESCALA RINITIS2	5	ESCALA RINITIS	2	Estornudos a repetición	Si	ESCALA RINITIS3Si	Si
5	Femenino	39	2020-02-21	8	020507022020	ESCALA RINITIS3	5	ESCALA RINITIS	3	Rasquiña en la nariz	Si	ESCALA RINITIS4Si	Si
5	Femenino	39	2020-02-21	8	020507022020	ESCALA RINITIS4	5	ESCALA RINITIS	4	Secreción o moco como agua	Si	ESCALA RINITIS5Si	Si
5	Femenino	39	2020-02-21	8	020507022020	ESCALA RINITIS5	5	ESCALA RINITIS	5	Mas de 4 días a la semana	Si	ESCALA RINITIS6Si	Si
5	Femenino	39	2020-02-21	8	020507022020	ESCALA RINITIS6	5	ESCALA RINITIS	6	Mas de 4 semanas seguidas	No	ESCALA RINITIS7No	No
5	Femenino	39	2020-02-21	8	020507022020	ESCALA RINITIS7	5	ESCALA RINITIS	7	Le alteran el sueno	si	ESCALA RINITIS8si	Si
5	Femenino	39	2020-02-21	8	020507022020	ESCALA RINITIS8	5	ESCALA RINITIS	8	Le afecta la realización de sus actividades diarias/ deportivas	Si	ESCALA RINITIS9Si	Si
5	Femenino	39	2020-02-21	8	020507022020	ESCALA RINITIS9	5	ESCALA RINITIS	9	Interfieren en sus actividades laborales o escolares	Si	ESCALA RINITIS10Si	Si
5	Femenino	39	2020-02-21	8	020507022020	ESCALA RINITIS10	5	ESCALA RINITIS	10	Le afectan su vida, lo incapacitan	No	ESCALA RINITIS11No	No
5	Femenino	39	2020-02-21	8	020507022020	ESCALA RINITIS12	5	ESCALA RINITIS	12	Fueron fáciles las preguntas?	1	ESCALA RINITIS121	Si
5	Femenino	39	2020-02-21	8	020507022020	MEDICACION1	6	MEDICACION	1	La Medicación Aumento o disminuyo?	3	MEDICACION13	Se mantuvo
5	Femenino	39	2020-02-21	8	020507022020	CLASIFICACION DE LA RINITIS1	7	CLASIFICACION DE LA RINITIS	1	Clasificacion de la Rinitis	2	CLASIFICACION DE LA RINITIS12	Moderada a Severa
6	Femenino	21	2020-03-02	7	020610022020	CARAT1	1	CARAT	1	Congestión Nasal?	2	CARAT1 a 92	Hasta uno o dos días a la semana
6	Femenino	21	2020-03-02	7	020610022020	CARAT2	1	CARAT	2	Estornudos?	1	CARAT1 a 91	Mas de dos días a la semana
6	Femenino	21	2020-03-02	7	020610022020	CARAT3	1	CARAT	3	Rasquiña en la nariz?	2	CARAT1 a 92	Hasta uno o dos días a la semana
6	Femenino	21	2020-03-02	7	020610022020	CARAT4	1	CARAT	4	Salida de moco por la nariz?	3	CARAT1 a 93	Nunca
6	Femenino	21	2020-03-02	7	020610022020	CARAT5	1	CARAT	5	Falta de aire/ahogo?	3	CARAT1 a 93	Nunca
6	Femenino	21	2020-03-02	7	020610022020	CARAT6	1	CARAT	6	Silbidos en el pecho?	3	CARAT1 a 93	Nunca
6	Femenino	21	2020-03-02	7	020610022020	CARAT7	1	CARAT	7	Presión en el pecho durante un esfuerzo Físico?	3	CARAT1 a 93	Nunca
6	Femenino	21	2020-03-02	7	020610022020	CARAT8	1	CARAT	8	Cansancio/Dificultad en realizar sus actividades diarias?	3	CARAT1 a 93	Nunca
6	Femenino	21	2020-03-02	7	020610022020	CARAT9	1	CARAT	9	Se despierta por la noche?	3	CARAT1 a 93	Nunca
6	Femenino	21	2020-03-02	7	020610022020	CARAT10	1	CARAT	10	Aumentar el uso de sus medicamentos?	3	CARAT103	No estoy tomando medicamentos
6	Femenino	21	2020-03-02	7	020610022020	CARAT11	1	CARAT	11	Fueron fáciles las preguntas?	1	CARAT111	Si
6	Femenino	21	2020-03-02	7	020610022020	ACQ51	2	ACQ5	1	Durante la ultima semana con que frecuencia se despertó por la noche debido al asma?	0	ACQ510	Nunca
6	Femenino	21	2020-03-02	7	020610022020	ACQ52	2	ACQ5	2	Durante la ultima semana como fueron de graves los síntomas de asma que tuvo al despertarse por la mañana?	0	ACQ520	No tuvo síntomas
6	Femenino	21	2020-03-02	7	020610022020	ACQ53	2	ACQ5	3	Durante la ultima semana hasta que punto el asma le limito sus actividades?	0	ACQ530	Nada limitado
6	Femenino	21	2020-03-02	7	020610022020	ACQ54	2	ACQ5	4	Durante la ultima semana hasta que punto noto que le hacia falta el aire debido al asma?	0	ACQ540	Nada en absoluto
6	Femenino	21	2020-03-02	7	020610022020	ACQ55	2	ACQ5	5	Durante la ultima semana cuanto tiempo tuvo silbidos o pitidos en el pecho?	0	ACQ550	Nunca
6	Femenino	21	2020-03-02	7	020610022020	ACQ56	2	ACQ5	6	Fueron fáciles las preguntas?	1	ACQ561	Si
6	Femenino	21	2020-03-02	7	020610022020	EAV1	3	EAV	1	Los síntomas de la rinitis alérgica en forma global	20	EAV120	20
6	Femenino	21	2020-03-02	7	020610022020	EAV2	3	EAV	2	Obstrucción nasal	5	EAV25	5
6	Femenino	21	2020-03-02	7	020610022020	EAV3	3	EAV	3	Estornudos a repetición	25	EAV325	25
6	Femenino	21	2020-03-02	7	020610022020	EAV4	3	EAV	4	Rasquiña nasal	7	EAV47	7
6	Femenino	21	2020-03-02	7	020610022020	EAV5	3	EAV	5	Presencia de secreción o moco como agua	5	EAV55	0
6	Femenino	21	2020-03-02	7	020610022020	EAV6	3	EAV	6	Sensación de falta de aire	12	EAV612	12
6	Femenino	21	2020-03-02	7	020610022020	EAV7	3	EAV	7	Los síntomas de asma es forma global	14	EAV714	14
6	Femenino	21	2020-03-02	7	020610022020	EAV8	3	EAV	8	Silbidos en el pecho?	6	EAV86	6
6	Femenino	21	2020-03-02	7	020610022020	EAV9	3	EAV	9	Sensación de opresión en el pecho durante un esfuerzo físico	5	EAV95	5
6	Femenino	21	2020-03-02	7	020610022020	EAV10	3	EAV	10	Cansancio o dificultad para realizar las actividades diarias	5	EAV105	5
6	Femenino	21	2020-03-02	7	020610022020	EAV11	3	EAV	11	Se despierta durante la noche	4	EAV114	4
6	Femenino	21	2020-03-02	7	020610022020	EAV12	3	EAV	12	Fueron fáciles las preguntas?	1	EAV121	Si
6	Femenino	21	2020-03-02	7	020610022020	ESCALA CAMBIO 1	4	ESCALA CAMBIO	1	Ha mejorado o empeorado sus síntomas	6	ESCALA CAMBIO 16	Muchísimo mejor
6	Femenino	21	2020-03-02	7	020610022020	ESCALA CAMBIO 2	4	ESCALA CAMBIO	2	Fueron fáciles las preguntas?	1	ESCALA CAMBIO 21	Si
6	Femenino	21	2020-03-02	7	020610022020	ESCALA RINITIS1	5	ESCALA RINITIS	1	Obstrucción nasal	No	ESCALA RINITIS2No	No
6	Femenino	21	2020-03-02	7	020610022020	ESCALA RINITIS2	5	ESCALA RINITIS	2	Estornudos a repetición	Si	ESCALA RINITIS3Si	Si
6	Femenino	21	2020-03-02	7	020610022020	ESCALA RINITIS3	5	ESCALA RINITIS	3	Rasquiña en la nariz	Si	ESCALA RINITIS4Si	Si
6	Femenino	21	2020-03-02	7	020610022020	ESCALA RINITIS4	5	ESCALA RINITIS	4	Secreción o moco como agua	No	ESCALA RINITIS5No	No
6	Femenino	21	2020-03-02	7	020610022020	ESCALA RINITIS5	5	ESCALA RINITIS	5	Mas de 4 días a la semana	No	ESCALA RINITIS6No	No
6	Femenino	21	2020-03-02	7	020610022020	ESCALA RINITIS6	5	ESCALA RINITIS	6	Mas de 4 semanas seguidas	No	ESCALA RINITIS7No	No
6	Femenino	21	2020-03-02	7	020610022020	ESCALA RINITIS7	5	ESCALA RINITIS	7	Le alteran el sueno	No	ESCALA RINITIS8No	No
6	Femenino	21	2020-03-02	7	020610022020	ESCALA RINITIS8	5	ESCALA RINITIS	8	Le afecta la realización de sus actividades diarias/ deportivas	No	ESCALA RINITIS9No	No
6	Femenino	21	2020-03-02	7	020610022020	ESCALA RINITIS9	5	ESCALA RINITIS	9	Interfieren en sus actividades laborales o escolares	No	ESCALA RINITIS10No	No
6	Femenino	21	2020-03-02	7	020610022020	ESCALA RINITIS10	5	ESCALA RINITIS	10	Le afectan su vida, lo incapacitan	No	ESCALA RINITIS11No	No
6	Femenino	21	2020-03-02	7	020610022020	ESCALA RINITIS12	5	ESCALA RINITIS	12	Fueron fáciles las preguntas?	1	ESCALA RINITIS121	Si
6	Femenino	21	2020-03-02	7	020610022020	MEDICACION1	6	MEDICACION	1	La Medicación Aumento o disminuyo?	3	MEDICACION13	Se mantuvo
6	Femenino	21	2020-03-02	7	020610022020	CLASIFICACION DE LA RINITIS1	7	CLASIFICACION DE LA RINITIS	1	Clasificacion de la Rinitis	1	CLASIFICACION DE LA RINITIS11	Leve
7	Femenino	47	2020-02-24	7	010710022020	CARAT1	1	CARAT	1	Congestión Nasal?	2	CARAT1 a 92	Hasta uno o dos días a la semana
7	Femenino	47	2020-02-24	7	010710022020	CARAT2	1	CARAT	2	Estornudos?	3	CARAT1 a 93	Nunca
7	Femenino	47	2020-02-24	7	010710022020	CARAT3	1	CARAT	3	Rasquiña en la nariz?	3	CARAT1 a 93	Nunca
7	Femenino	47	2020-02-24	7	010710022020	CARAT4	1	CARAT	4	Salida de moco por la nariz?	2	CARAT1 a 92	Hasta uno o dos días a la semana
7	Femenino	47	2020-02-24	7	010710022020	CARAT5	1	CARAT	5	Falta de aire/ahogo?	3	CARAT1 a 93	Nunca
7	Femenino	47	2020-02-24	7	010710022020	CARAT6	1	CARAT	6	Silbidos en el pecho?	3	CARAT1 a 93	Nunca
7	Femenino	47	2020-02-24	7	010710022020	CARAT7	1	CARAT	7	Presión en el pecho durante un esfuerzo Físico?	2	CARAT1 a 92	Hasta uno o dos días a la semana
7	Femenino	47	2020-02-24	7	010710022020	CARAT8	1	CARAT	8	Cansancio/Dificultad en realizar sus actividades diarias?	2	CARAT1 a 92	Hasta uno o dos días a la semana
7	Femenino	47	2020-02-24	7	010710022020	CARAT9	1	CARAT	9	Se despierta por la noche?	2	CARAT1 a 92	Hasta uno o dos días a la semana
7	Femenino	47	2020-02-24	7	010710022020	CARAT10	1	CARAT	10	Aumentar el uso de sus medicamentos?	2	CARAT102	Nunca
7	Femenino	47	2020-02-24	7	010710022020	CARAT11	1	CARAT	11	Fueron fáciles las preguntas?	1	CARAT111	Si
7	Femenino	47	2020-02-24	7	010710022020	ACQ51	2	ACQ5	1	Durante la ultima semana con que frecuencia se despertó por la noche debido al asma?	2	ACQ512	Unas Pocas Veces
7	Femenino	47	2020-02-24	7	010710022020	ACQ52	2	ACQ5	2	Durante la ultima semana como fueron de graves los síntomas de asma que tuvo al despertarse por la mañana?	0	ACQ520	No tuvo síntomas
7	Femenino	47	2020-02-24	7	010710022020	ACQ53	2	ACQ5	3	Durante la ultima semana hasta que punto el asma le limito sus actividades?	1	ACQ531	Muy poco limitado
7	Femenino	47	2020-02-24	7	010710022020	ACQ54	2	ACQ5	4	Durante la ultima semana hasta que punto noto que le hacia falta el aire debido al asma?	0	ACQ540	Nada en absoluto
7	Femenino	47	2020-02-24	7	010710022020	ACQ55	2	ACQ5	5	Durante la ultima semana cuanto tiempo tuvo silbidos o pitidos en el pecho?	0	ACQ550	Nunca
7	Femenino	47	2020-02-24	7	010710022020	ACQ56	2	ACQ5	6	Fueron fáciles las preguntas?	1	ACQ561	Si
7	Femenino	47	2020-02-24	7	010710022020	EAV1	3	EAV	1	Los síntomas de la rinitis alérgica en forma global	11	EAV111	11
7	Femenino	47	2020-02-24	7	010710022020	EAV2	3	EAV	2	Obstrucción nasal	27	EAV227	27
7	Femenino	47	2020-02-24	7	010710022020	EAV3	3	EAV	3	Estornudos a repetición	16	EAV316	16
7	Femenino	47	2020-02-24	7	010710022020	EAV4	3	EAV	4	Rasquiña nasal	14	EAV414	14
7	Femenino	47	2020-02-24	7	010710022020	EAV5	3	EAV	5	Presencia de secreción o moco como agua	27	EAV527	27
7	Femenino	47	2020-02-24	7	010710022020	EAV6	3	EAV	6	Sensación de falta de aire	8	EAV68	8
7	Femenino	47	2020-02-24	7	010710022020	EAV7	3	EAV	7	Los síntomas de asma es forma global	9	EAV79	9
7	Femenino	47	2020-02-24	7	010710022020	EAV8	3	EAV	8	Silbidos en el pecho?	0	EAV80	0
7	Femenino	47	2020-02-24	7	010710022020	EAV9	3	EAV	9	Sensación de opresión en el pecho durante un esfuerzo físico	2	EAV92	2
7	Femenino	47	2020-02-24	7	010710022020	EAV10	3	EAV	10	Cansancio o dificultad para realizar las actividades diarias	10	EAV1010	0
7	Femenino	47	2020-02-24	7	010710022020	EAV11	3	EAV	11	Se despierta durante la noche	8	EAV118	8
7	Femenino	47	2020-02-24	7	010710022020	EAV12	3	EAV	12	Fueron fáciles las preguntas?	1	EAV121	Si
7	Femenino	47	2020-02-24	7	010710022020	ESCALA CAMBIO 1	4	ESCALA CAMBIO	1	Ha mejorado o empeorado sus síntomas	6	ESCALA CAMBIO 16	Muchísimo mejor
7	Femenino	47	2020-02-24	7	010710022020	ESCALA CAMBIO 2	4	ESCALA CAMBIO	2	Fueron fáciles las preguntas?	1	ESCALA CAMBIO 21	Si
7	Femenino	47	2020-02-24	7	010710022020	ESCALA RINITIS1	5	ESCALA RINITIS	1	Obstrucción nasal	Si	ESCALA RINITIS2Si	Si
7	Femenino	47	2020-02-24	7	010710022020	ESCALA RINITIS2	5	ESCALA RINITIS	2	Estornudos a repetición	No	ESCALA RINITIS3No	No
7	Femenino	47	2020-02-24	7	010710022020	ESCALA RINITIS3	5	ESCALA RINITIS	3	Rasquiña en la nariz	No	ESCALA RINITIS4No	No
7	Femenino	47	2020-02-24	7	010710022020	ESCALA RINITIS4	5	ESCALA RINITIS	4	Secreción o moco como agua	Si	ESCALA RINITIS5Si	Si
7	Femenino	47	2020-02-24	7	010710022020	ESCALA RINITIS5	5	ESCALA RINITIS	5	Mas de 4 días a la semana	Si	ESCALA RINITIS6Si	Si
7	Femenino	47	2020-02-24	7	010710022020	ESCALA RINITIS6	5	ESCALA RINITIS	6	Mas de 4 semanas seguidas	Si	ESCALA RINITIS7Si	Si
7	Femenino	47	2020-02-24	7	010710022020	ESCALA RINITIS7	5	ESCALA RINITIS	7	Le alteran el sueno	Si	ESCALA RINITIS8Si	Si
7	Femenino	47	2020-02-24	7	010710022020	ESCALA RINITIS8	5	ESCALA RINITIS	8	Le afecta la realización de sus actividades diarias/ deportivas	No	ESCALA RINITIS9No	No
7	Femenino	47	2020-02-24	7	010710022020	ESCALA RINITIS9	5	ESCALA RINITIS	9	Interfieren en sus actividades laborales o escolares	No	ESCALA RINITIS10No	No
7	Femenino	47	2020-02-24	7	010710022020	ESCALA RINITIS10	5	ESCALA RINITIS	10	Le afectan su vida, lo incapacitan	No	ESCALA RINITIS11No	No
7	Femenino	47	2020-02-24	7	010710022020	ESCALA RINITIS12	5	ESCALA RINITIS	12	Fueron fáciles las preguntas?	1	ESCALA RINITIS121	Si
7	Femenino	47	2020-02-24	7	010710022020	MEDICACION1	6	MEDICACION	1	La Medicación Aumento o disminuyo?	3	MEDICACION13	Se mantuvo
7	Femenino	47	2020-02-24	7	010710022020	CLASIFICACION DE LA RINITIS1	7	CLASIFICACION DE LA RINITIS	1	Clasificacion de la Rinitis	2	CLASIFICACION DE LA RINITIS12	Moderada a Severa
8	Femenino	42	2020-02-28	7	020810022020	CARAT1	1	CARAT	1	Congestión Nasal?	2	CARAT1 a 92	Hasta uno o dos días a la semana
8	Femenino	42	2020-02-28	7	020810022020	CARAT2	1	CARAT	2	Estornudos?	2	CARAT1 a 92	Hasta uno o dos días a la semana
8	Femenino	42	2020-02-28	7	020810022020	CARAT3	1	CARAT	3	Rasquiña en la nariz?	2	CARAT1 a 92	Hasta uno o dos días a la semana
8	Femenino	42	2020-02-28	7	020810022020	CARAT4	1	CARAT	4	Salida de moco por la nariz?	2	CARAT1 a 92	Hasta uno o dos días a la semana
8	Femenino	42	2020-02-28	7	020810022020	CARAT5	1	CARAT	5	Falta de aire/ahogo?	3	CARAT1 a 93	Nunca
8	Femenino	42	2020-02-28	7	020810022020	CARAT6	1	CARAT	6	Silbidos en el pecho?	3	CARAT1 a 93	Nunca
8	Femenino	42	2020-02-28	7	020810022020	CARAT7	1	CARAT	7	Presión en el pecho durante un esfuerzo Físico?	3	CARAT1 a 93	Nunca
8	Femenino	42	2020-02-28	7	020810022020	CARAT8	1	CARAT	8	Cansancio/Dificultad en realizar sus actividades diarias?	3	CARAT1 a 93	Nunca
8	Femenino	42	2020-02-28	7	020810022020	CARAT9	1	CARAT	9	Se despierta por la noche?	3	CARAT1 a 93	Nunca
8	Femenino	42	2020-02-28	7	020810022020	CARAT10	1	CARAT	10	Aumentar el uso de sus medicamentos?	2	CARAT102	Nunca
8	Femenino	42	2020-02-28	7	020810022020	CARAT11	1	CARAT	11	Fueron fáciles las preguntas?	1	CARAT111	Si
8	Femenino	42	2020-02-28	7	020810022020	ACQ51	2	ACQ5	1	Durante la ultima semana con que frecuencia se despertó por la noche debido al asma?	0	ACQ510	Nunca
8	Femenino	42	2020-02-28	7	020810022020	ACQ52	2	ACQ5	2	Durante la ultima semana como fueron de graves los síntomas de asma que tuvo al despertarse por la mañana?	0	ACQ520	No tuvo síntomas
8	Femenino	42	2020-02-28	7	020810022020	ACQ53	2	ACQ5	3	Durante la ultima semana hasta que punto el asma le limito sus actividades?	0	ACQ530	Nada limitado
8	Femenino	42	2020-02-28	7	020810022020	ACQ54	2	ACQ5	4	Durante la ultima semana hasta que punto noto que le hacia falta el aire debido al asma?	0	ACQ540	Nada en absoluto
8	Femenino	42	2020-02-28	7	020810022020	ACQ55	2	ACQ5	5	Durante la ultima semana cuanto tiempo tuvo silbidos o pitidos en el pecho?	0	ACQ550	Nunca
8	Femenino	42	2020-02-28	7	020810022020	ACQ56	2	ACQ5	6	Fueron fáciles las preguntas?	1	ACQ561	Si
8	Femenino	42	2020-02-28	7	020810022020	EAV1	3	EAV	1	Los síntomas de la rinitis alérgica en forma global	2	EAV12	2
8	Femenino	42	2020-02-28	7	020810022020	EAV2	3	EAV	2	Obstrucción nasal	2	EAV22	2
8	Femenino	42	2020-02-28	7	020810022020	EAV3	3	EAV	3	Estornudos a repetición	4	EAV34	4
8	Femenino	42	2020-02-28	7	020810022020	EAV4	3	EAV	4	Rasquiña nasal	5	EAV45	5
8	Femenino	42	2020-02-28	7	020810022020	EAV5	3	EAV	5	Presencia de secreción o moco como agua	4	EAV54	4
8	Femenino	42	2020-02-28	7	020810022020	EAV6	3	EAV	6	Sensación de falta de aire	2	EAV62	2
8	Femenino	42	2020-02-28	7	020810022020	EAV7	3	EAV	7	Los síntomas de asma es forma global	1	EAV71	1
8	Femenino	42	2020-02-28	7	020810022020	EAV8	3	EAV	8	Silbidos en el pecho?	1	EAV81	1
8	Femenino	42	2020-02-28	7	020810022020	EAV9	3	EAV	9	Sensación de opresión en el pecho durante un esfuerzo físico	1	EAV91	1
8	Femenino	42	2020-02-28	7	020810022020	EAV10	3	EAV	10	Cansancio o dificultad para realizar las actividades diarias	1	EAV101	1
8	Femenino	42	2020-02-28	7	020810022020	EAV11	3	EAV	11	Se despierta durante la noche	1	EAV111	1
8	Femenino	42	2020-02-28	7	020810022020	EAV12	3	EAV	12	Fueron fáciles las preguntas?	1	EAV121	Si
8	Femenino	42	2020-02-28	7	020810022020	ESCALA CAMBIO 1	4	ESCALA CAMBIO	1	Ha mejorado o empeorado sus síntomas	4	ESCALA CAMBIO 14	Moderadamente mejor
8	Femenino	42	2020-02-28	7	020810022020	ESCALA CAMBIO 2	4	ESCALA CAMBIO	2	Fueron fáciles las preguntas?	1	ESCALA CAMBIO 21	Si
8	Femenino	42	2020-02-28	7	020810022020	ESCALA RINITIS1	5	ESCALA RINITIS	1	Obstrucción nasal	Si	ESCALA RINITIS2Si	Si
8	Femenino	42	2020-02-28	7	020810022020	ESCALA RINITIS2	5	ESCALA RINITIS	2	Estornudos a repetición	Si	ESCALA RINITIS3Si	Si
8	Femenino	42	2020-02-28	7	020810022020	ESCALA RINITIS3	5	ESCALA RINITIS	3	Rasquiña en la nariz	Si	ESCALA RINITIS4Si	Si
8	Femenino	42	2020-02-28	7	020810022020	ESCALA RINITIS4	5	ESCALA RINITIS	4	Secreción o moco como agua	Si	ESCALA RINITIS5Si	Si
8	Femenino	42	2020-02-28	7	020810022020	ESCALA RINITIS5	5	ESCALA RINITIS	5	Mas de 4 días a la semana	No	ESCALA RINITIS6No	No
8	Femenino	42	2020-02-28	7	020810022020	ESCALA RINITIS6	5	ESCALA RINITIS	6	Mas de 4 semanas seguidas	No	ESCALA RINITIS7No	No
8	Femenino	42	2020-02-28	7	020810022020	ESCALA RINITIS7	5	ESCALA RINITIS	7	Le alteran el sueno	No	ESCALA RINITIS8No	No
8	Femenino	42	2020-02-28	7	020810022020	ESCALA RINITIS8	5	ESCALA RINITIS	8	Le afecta la realización de sus actividades diarias/ deportivas	No	ESCALA RINITIS9No	No
8	Femenino	42	2020-02-28	7	020810022020	ESCALA RINITIS9	5	ESCALA RINITIS	9	Interfieren en sus actividades laborales o escolares	No	ESCALA RINITIS10No	No
8	Femenino	42	2020-02-28	7	020810022020	ESCALA RINITIS10	5	ESCALA RINITIS	10	Le afectan su vida, lo incapacitan	No	ESCALA RINITIS11No	No
8	Femenino	42	2020-02-28	7	020810022020	ESCALA RINITIS12	5	ESCALA RINITIS	12	Fueron fáciles las preguntas?	1	ESCALA RINITIS121	Si
8	Femenino	42	2020-02-28	7	020810022020	MEDICACION1	6	MEDICACION	1	La Medicación Aumento o disminuyo?	3	MEDICACION13	Se mantuvo
8	Femenino	42	2020-02-28	7	020810022020	CLASIFICACION DE LA RINITIS1	7	CLASIFICACION DE LA RINITIS	1	Clasificacion de la Rinitis	1	CLASIFICACION DE LA RINITIS11	Leve
9	Femenino	45	2020-02-29	8	020910022020	CARAT1	1	CARAT	1	Congestión Nasal?	0	CARAT1 a 90	Casi o todos los días
9	Femenino	45	2020-02-29	8	020910022020	CARAT2	1	CARAT	2	Estornudos?	0	CARAT1 a 90	Casi o todos los días
9	Femenino	45	2020-02-29	8	020910022020	CARAT3	1	CARAT	3	Rasquiña en la nariz?	0	CARAT1 a 90	Casi o todos los días
9	Femenino	45	2020-02-29	8	020910022020	CARAT4	1	CARAT	4	Salida de moco por la nariz?	0	CARAT1 a 90	Casi o todos los días
9	Femenino	45	2020-02-29	8	020910022020	CARAT5	1	CARAT	5	Falta de aire/ahogo?	2	CARAT1 a 92	Hasta uno o dos días a la semana
9	Femenino	45	2020-02-29	8	020910022020	CARAT6	1	CARAT	6	Silbidos en el pecho?	2	CARAT1 a 92	Hasta uno o dos días a la semana
9	Femenino	45	2020-02-29	8	020910022020	CARAT7	1	CARAT	7	Presión en el pecho durante un esfuerzo Físico?	0	CARAT1 a 90	Casi o todos los días
9	Femenino	45	2020-02-29	8	020910022020	CARAT8	1	CARAT	8	Cansancio/Dificultad en realizar sus actividades diarias?	0	CARAT1 a 90	Casi o todos los días
9	Femenino	45	2020-02-29	8	020910022020	CARAT9	1	CARAT	9	Se despierta por la noche?	1	CARAT1 a 91	Mas de dos días a la semana
9	Femenino	45	2020-02-29	8	020910022020	CARAT10	1	CARAT	10	Aumentar el uso de sus medicamentos?	2	CARAT102	Nunca
9	Femenino	45	2020-02-29	8	020910022020	CARAT11	1	CARAT	11	Fueron fáciles las preguntas?	1	CARAT111	Si
9	Femenino	45	2020-02-29	8	020910022020	ACQ51	2	ACQ5	1	Durante la ultima semana con que frecuencia se despertó por la noche debido al asma?	0	ACQ510	Nunca
9	Femenino	45	2020-02-29	8	020910022020	ACQ52	2	ACQ5	2	Durante la ultima semana como fueron de graves los síntomas de asma que tuvo al despertarse por la mañana?	0	ACQ520	No tuvo síntomas
9	Femenino	45	2020-02-29	8	020910022020	ACQ53	2	ACQ5	3	Durante la ultima semana hasta que punto el asma le limito sus actividades?	1	ACQ531	Muy poco limitado
9	Femenino	45	2020-02-29	8	020910022020	ACQ54	2	ACQ5	4	Durante la ultima semana hasta que punto noto que le hacia falta el aire debido al asma?	1	ACQ541	Muy poco
9	Femenino	45	2020-02-29	8	020910022020	ACQ55	2	ACQ5	5	Durante la ultima semana cuanto tiempo tuvo silbidos o pitidos en el pecho?	1	ACQ551	Casi nunca
9	Femenino	45	2020-02-29	8	020910022020	ACQ56	2	ACQ5	6	Fueron fáciles las preguntas?	1	ACQ561	Si
9	Femenino	45	2020-02-29	8	020910022020	EAV1	3	EAV	1	Los síntomas de la rinitis alérgica en forma global	59	EAV159	59
9	Femenino	45	2020-02-29	8	020910022020	EAV2	3	EAV	2	Obstrucción nasal	79	EAV279	79
9	Femenino	45	2020-02-29	8	020910022020	EAV3	3	EAV	3	Estornudos a repetición	77	EAV377	77
9	Femenino	45	2020-02-29	8	020910022020	EAV4	3	EAV	4	Rasquiña nasal	82	EAV482	82
9	Femenino	45	2020-02-29	8	020910022020	EAV5	3	EAV	5	Presencia de secreción o moco como agua	84	EAV584	84
9	Femenino	45	2020-02-29	8	020910022020	EAV6	3	EAV	6	Sensación de falta de aire	44	EAV644	44
9	Femenino	45	2020-02-29	8	020910022020	EAV7	3	EAV	7	Los síntomas de asma es forma global	57	EAV757	57
9	Femenino	45	2020-02-29	8	020910022020	EAV8	3	EAV	8	Silbidos en el pecho?	34	EAV834	34
9	Femenino	45	2020-02-29	8	020910022020	EAV9	3	EAV	9	Sensación de opresión en el pecho durante un esfuerzo físico	80	EAV980	80
9	Femenino	45	2020-02-29	8	020910022020	EAV10	3	EAV	10	Cansancio o dificultad para realizar las actividades diarias	73	EAV1073	73
9	Femenino	45	2020-02-29	8	020910022020	EAV11	3	EAV	11	Se despierta durante la noche	65	EAV1165	65
9	Femenino	45	2020-02-29	8	020910022020	EAV12	3	EAV	12	Fueron fáciles las preguntas?	1	EAV121	Si
9	Femenino	45	2020-02-29	8	020910022020	ESCALA CAMBIO 1	4	ESCALA CAMBIO	1	Ha mejorado o empeorado sus síntomas	4	ESCALA CAMBIO 14	Moderadamente mejor
9	Femenino	45	2020-02-29	8	020910022020	ESCALA CAMBIO 2	4	ESCALA CAMBIO	2	Fueron fáciles las preguntas?	1	ESCALA CAMBIO 21	Si
9	Femenino	45	2020-02-29	8	020910022020	ESCALA RINITIS1	5	ESCALA RINITIS	1	Obstrucción nasal	Si	ESCALA RINITIS2Si	Si
9	Femenino	45	2020-02-29	8	020910022020	ESCALA RINITIS2	5	ESCALA RINITIS	2	Estornudos a repetición	Si	ESCALA RINITIS3Si	Si
9	Femenino	45	2020-02-29	8	020910022020	ESCALA RINITIS3	5	ESCALA RINITIS	3	Rasquiña en la nariz	Si	ESCALA RINITIS4Si	Si
9	Femenino	45	2020-02-29	8	020910022020	ESCALA RINITIS4	5	ESCALA RINITIS	4	Secreción o moco como agua	Si	ESCALA RINITIS5Si	Si
9	Femenino	45	2020-02-29	8	020910022020	ESCALA RINITIS5	5	ESCALA RINITIS	5	Mas de 4 días a la semana	No	ESCALA RINITIS6No	No
9	Femenino	45	2020-02-29	8	020910022020	ESCALA RINITIS6	5	ESCALA RINITIS	6	Mas de 4 semanas seguidas	Si	ESCALA RINITIS7Si	Si
9	Femenino	45	2020-02-29	8	020910022020	ESCALA RINITIS7	5	ESCALA RINITIS	7	Le alteran el sueno	Si	ESCALA RINITIS8Si	Si
9	Femenino	45	2020-02-29	8	020910022020	ESCALA RINITIS8	5	ESCALA RINITIS	8	Le afecta la realización de sus actividades diarias/ deportivas	Si	ESCALA RINITIS9Si	Si
9	Femenino	45	2020-02-29	8	020910022020	ESCALA RINITIS9	5	ESCALA RINITIS	9	Interfieren en sus actividades laborales o escolares	No	ESCALA RINITIS10No	No
9	Femenino	45	2020-02-29	8	020910022020	ESCALA RINITIS10	5	ESCALA RINITIS	10	Le afectan su vida, lo incapacitan	No	ESCALA RINITIS11No	No
9	Femenino	45	2020-02-29	8	020910022020	ESCALA RINITIS12	5	ESCALA RINITIS	12	Fueron fáciles las preguntas?	1	ESCALA RINITIS121	Si
9	Femenino	45	2020-02-29	8	020910022020	MEDICACION1	6	MEDICACION	1	La Medicación Aumento o disminuyo?	1	MEDICACION11	Aumento
9	Femenino	45	2020-02-29	8	020910022020	CLASIFICACION DE LA RINITIS1	7	CLASIFICACION DE LA RINITIS	1	Clasificacion de la Rinitis	2	CLASIFICACION DE LA RINITIS12	Moderada a Severa
10	Masculino	32	2020-02-27	4	011010022020	CARAT1	1	CARAT	1	Congestión Nasal?	1	CARAT1 a 91	Mas de dos días a la semana
10	Masculino	32	2020-02-27	4	011010022020	CARAT2	1	CARAT	2	Estornudos?	2	CARAT1 a 92	Hasta uno o dos días a la semana
10	Masculino	32	2020-02-27	4	011010022020	CARAT3	1	CARAT	3	Rasquiña en la nariz?	1	CARAT1 a 91	Mas de dos días a la semana
10	Masculino	32	2020-02-27	4	011010022020	CARAT4	1	CARAT	4	Salida de moco por la nariz?	1	CARAT1 a 91	Mas de dos días a la semana
10	Masculino	32	2020-02-27	4	011010022020	CARAT5	1	CARAT	5	Falta de aire/ahogo?	2	CARAT1 a 92	Hasta uno o dos días a la semana
10	Masculino	32	2020-02-27	4	011010022020	CARAT6	1	CARAT	6	Silbidos en el pecho?	2	CARAT1 a 92	Hasta uno o dos días a la semana
10	Masculino	32	2020-02-27	4	011010022020	CARAT7	1	CARAT	7	Presión en el pecho durante un esfuerzo Físico?	2	CARAT1 a 92	Hasta uno o dos días a la semana
10	Masculino	32	2020-02-27	4	011010022020	CARAT8	1	CARAT	8	Cansancio/Dificultad en realizar sus actividades diarias?	1	CARAT1 a 91	Mas de dos días a la semana
10	Masculino	32	2020-02-27	4	011010022020	CARAT9	1	CARAT	9	Se despierta por la noche?	2	CARAT1 a 92	Hasta uno o dos días a la semana
10	Masculino	32	2020-02-27	4	011010022020	CARAT10	1	CARAT	10	Aumentar el uso de sus medicamentos?	1	CARAT101	Menos de 7 días
10	Masculino	32	2020-02-27	4	011010022020	CARAT11	1	CARAT	11	Fueron fáciles las preguntas?	1	CARAT111	Si
10	Masculino	32	2020-02-27	4	011010022020	ACQ51	2	ACQ5	1	Durante la ultima semana con que frecuencia se despertó por la noche debido al asma?	2	ACQ512	Unas Pocas Veces
10	Masculino	32	2020-02-27	4	011010022020	ACQ52	2	ACQ5	2	Durante la ultima semana como fueron de graves los síntomas de asma que tuvo al despertarse por la mañana?	3	ACQ523	Síntomas moderados
10	Masculino	32	2020-02-27	4	011010022020	ACQ53	2	ACQ5	3	Durante la ultima semana hasta que punto el asma le limito sus actividades?	2	ACQ532	Poco limitado
10	Masculino	32	2020-02-27	4	011010022020	ACQ54	2	ACQ5	4	Durante la ultima semana hasta que punto noto que le hacia falta el aire debido al asma?	2	ACQ542	Un poco
10	Masculino	32	2020-02-27	4	011010022020	ACQ55	2	ACQ5	5	Durante la ultima semana cuanto tiempo tuvo silbidos o pitidos en el pecho?	2	ACQ552	Poco tiempo
10	Masculino	32	2020-02-27	4	011010022020	ACQ56	2	ACQ5	6	Fueron fáciles las preguntas?	1	ACQ561	Si
10	Masculino	32	2020-02-27	4	011010022020	EAV1	3	EAV	1	Los síntomas de la rinitis alérgica en forma global	70	EAV170	70
10	Masculino	32	2020-02-27	4	011010022020	EAV2	3	EAV	2	Obstrucción nasal	80	EAV280	80
10	Masculino	32	2020-02-27	4	011010022020	EAV3	3	EAV	3	Estornudos a repetición	50	EAV350	50
10	Masculino	32	2020-02-27	4	011010022020	EAV4	3	EAV	4	Rasquiña nasal	50	EAV450	50
10	Masculino	32	2020-02-27	4	011010022020	EAV5	3	EAV	5	Presencia de secreción o moco como agua	30	EAV530	30
10	Masculino	32	2020-02-27	4	011010022020	EAV6	3	EAV	6	Sensación de falta de aire	50	EAV650	50
10	Masculino	32	2020-02-27	4	011010022020	EAV7	3	EAV	7	Los síntomas de asma es forma global	60	EAV760	60
10	Masculino	32	2020-02-27	4	011010022020	EAV8	3	EAV	8	Silbidos en el pecho?	60	EAV860	60
10	Masculino	32	2020-02-27	4	011010022020	EAV9	3	EAV	9	Sensación de opresión en el pecho durante un esfuerzo físico	50	EAV950	50
10	Masculino	32	2020-02-27	4	011010022020	EAV10	3	EAV	10	Cansancio o dificultad para realizar las actividades diarias	50	EAV1050	50
10	Masculino	32	2020-02-27	4	011010022020	EAV11	3	EAV	11	Se despierta durante la noche	50	EAV1150	50
10	Masculino	32	2020-02-27	4	011010022020	EAV12	3	EAV	12	Fueron fáciles las preguntas?	1	EAV121	Si
10	Masculino	32	2020-02-27	4	011010022020	ESCALA CAMBIO 1	4	ESCALA CAMBIO	1	Ha mejorado o empeorado sus síntomas	3	ESCALA CAMBIO 13	Algo mejor
10	Masculino	32	2020-02-27	4	011010022020	ESCALA CAMBIO 2	4	ESCALA CAMBIO	2	Fueron fáciles las preguntas?	1	ESCALA CAMBIO 21	Si
10	Masculino	32	2020-02-27	4	011010022020	ESCALA RINITIS1	5	ESCALA RINITIS	1	Obstrucción nasal	Si	ESCALA RINITIS2Si	Si
10	Masculino	32	2020-02-27	4	011010022020	ESCALA RINITIS2	5	ESCALA RINITIS	2	Estornudos a repetición	No	ESCALA RINITIS3No	No
10	Masculino	32	2020-02-27	4	011010022020	ESCALA RINITIS3	5	ESCALA RINITIS	3	Rasquiña en la nariz	Si	ESCALA RINITIS4Si	Si
10	Masculino	32	2020-02-27	4	011010022020	ESCALA RINITIS4	5	ESCALA RINITIS	4	Secreción o moco como agua	No	ESCALA RINITIS5No	No
10	Masculino	32	2020-02-27	4	011010022020	ESCALA RINITIS5	5	ESCALA RINITIS	5	Mas de 4 días a la semana	Si	ESCALA RINITIS6Si	Si
10	Masculino	32	2020-02-27	4	011010022020	ESCALA RINITIS6	5	ESCALA RINITIS	6	Mas de 4 semanas seguidas	Si	ESCALA RINITIS7Si	Si
10	Masculino	32	2020-02-27	4	011010022020	ESCALA RINITIS7	5	ESCALA RINITIS	7	Le alteran el sueno	Si	ESCALA RINITIS8Si	Si
10	Masculino	32	2020-02-27	4	011010022020	ESCALA RINITIS8	5	ESCALA RINITIS	8	Le afecta la realización de sus actividades diarias/ deportivas	Si	ESCALA RINITIS9Si	Si
10	Masculino	32	2020-02-27	4	011010022020	ESCALA RINITIS9	5	ESCALA RINITIS	9	Interfieren en sus actividades laborales o escolares	Si	ESCALA RINITIS10Si	Si
10	Masculino	32	2020-02-27	4	011010022020	ESCALA RINITIS10	5	ESCALA RINITIS	10	Le afectan su vida, lo incapacitan	Si	ESCALA RINITIS11Si	Si
10	Masculino	32	2020-02-27	4	011010022020	ESCALA RINITIS12	5	ESCALA RINITIS	12	Fueron fáciles las preguntas?	1	ESCALA RINITIS121	Si
10	Masculino	32	2020-02-27	4	011010022020	MEDICACION1	6	MEDICACION	1	La Medicación Aumento o disminuyo?	3	MEDICACION13	Se mantuvo
10	Masculino	32	2020-02-27	4	011010022020	CLASIFICACION DE LA RINITIS1	7	CLASIFICACION DE LA RINITIS	1	Clasificacion de la Rinitis	2	CLASIFICACION DE LA RINITIS12	Moderada a Severa
11	Femenino	39	2021-02-19	8	021112022020	CARAT1	1	CARAT	1	Congestión Nasal?	0	CARAT1 a 90	Casi o todos los días
11	Femenino	39	2021-02-19	8	021112022020	CARAT2	1	CARAT	2	Estornudos?	0	CARAT1 a 90	Casi o todos los días
11	Femenino	39	2021-02-19	8	021112022020	CARAT3	1	CARAT	3	Rasquiña en la nariz?	0	CARAT1 a 90	Casi o todos los días
11	Femenino	39	2021-02-19	8	021112022020	CARAT4	1	CARAT	4	Salida de moco por la nariz?	0	CARAT1 a 90	Casi o todos los días
11	Femenino	39	2021-02-19	8	021112022020	CARAT5	1	CARAT	5	Falta de aire/ahogo?	1	CARAT1 a 91	Mas de dos días a la semana
11	Femenino	39	2021-02-19	8	021112022020	CARAT6	1	CARAT	6	Silbidos en el pecho?	2	CARAT1 a 92	Hasta uno o dos días a la semana
11	Femenino	39	2021-02-19	8	021112022020	CARAT7	1	CARAT	7	Presión en el pecho durante un esfuerzo Físico?	1	CARAT1 a 91	Mas de dos días a la semana
11	Femenino	39	2021-02-19	8	021112022020	CARAT8	1	CARAT	8	Cansancio/Dificultad en realizar sus actividades diarias?	2	CARAT1 a 92	Hasta uno o dos días a la semana
11	Femenino	39	2021-02-19	8	021112022020	CARAT9	1	CARAT	9	Se despierta por la noche?	1	CARAT1 a 91	Mas de dos días a la semana
11	Femenino	39	2021-02-19	8	021112022020	CARAT10	1	CARAT	10	Aumentar el uso de sus medicamentos?	0	CARAT100	7 o mas días
11	Femenino	39	2021-02-19	8	021112022020	CARAT11	1	CARAT	11	Fueron fáciles las preguntas?	1	CARAT111	Si
11	Femenino	39	2021-02-19	8	021112022020	ACQ51	2	ACQ5	1	Durante la ultima semana con que frecuencia se despertó por la noche debido al asma?	2	ACQ512	Unas Pocas Veces
11	Femenino	39	2021-02-19	8	021112022020	ACQ52	2	ACQ5	2	Durante la ultima semana como fueron de graves los síntomas de asma que tuvo al despertarse por la mañana?	2	ACQ522	Síntomas ligeros
11	Femenino	39	2021-02-19	8	021112022020	ACQ53	2	ACQ5	3	Durante la ultima semana hasta que punto el asma le limito sus actividades?	1	ACQ531	Muy poco limitado
11	Femenino	39	2021-02-19	8	021112022020	ACQ54	2	ACQ5	4	Durante la ultima semana hasta que punto noto que le hacia falta el aire debido al asma?	2	ACQ542	Un poco
11	Femenino	39	2021-02-19	8	021112022020	ACQ55	2	ACQ5	5	Durante la ultima semana cuanto tiempo tuvo silbidos o pitidos en el pecho?	2	ACQ552	Poco tiempo
11	Femenino	39	2021-02-19	8	021112022020	ACQ56	2	ACQ5	6	Fueron fáciles las preguntas?	1	ACQ561	Si
11	Femenino	39	2021-02-19	8	021112022020	EAV1	3	EAV	1	Los síntomas de la rinitis alérgica en forma global	80	EAV180	80
11	Femenino	39	2021-02-19	8	021112022020	EAV2	3	EAV	2	Obstrucción nasal	90	EAV290	90
11	Femenino	39	2021-02-19	8	021112022020	EAV3	3	EAV	3	Estornudos a repetición	90	EAV390	90
11	Femenino	39	2021-02-19	8	021112022020	EAV4	3	EAV	4	Rasquiña nasal	90	EAV490	90
11	Femenino	39	2021-02-19	8	021112022020	EAV5	3	EAV	5	Presencia de secreción o moco como agua	90	EAV590	90
11	Femenino	39	2021-02-19	8	021112022020	EAV6	3	EAV	6	Sensación de falta de aire	30	EAV630	30
11	Femenino	39	2021-02-19	8	021112022020	EAV7	3	EAV	7	Los síntomas de asma es forma global	80	EAV780	80
11	Femenino	39	2021-02-19	8	021112022020	EAV8	3	EAV	8	Silbidos en el pecho?	20	EAV820	20
11	Femenino	39	2021-02-19	8	021112022020	EAV9	3	EAV	9	Sensación de opresión en el pecho durante un esfuerzo físico	40	EAV940	40
11	Femenino	39	2021-02-19	8	021112022020	EAV10	3	EAV	10	Cansancio o dificultad para realizar las actividades diarias	50	EAV1050	50
11	Femenino	39	2021-02-19	8	021112022020	EAV11	3	EAV	11	Se despierta durante la noche	40	EAV1140	40
11	Femenino	39	2021-02-19	8	021112022020	EAV12	3	EAV	12	Fueron fáciles las preguntas?	1	EAV121	Si
11	Femenino	39	2021-02-19	8	021112022020	ESCALA CAMBIO 1	4	ESCALA CAMBIO	1	Ha mejorado o empeorado sus síntomas	5	ESCALA CAMBIO 15	Bastante mejor
11	Femenino	39	2021-02-19	8	021112022020	ESCALA CAMBIO 2	4	ESCALA CAMBIO	2	Fueron fáciles las preguntas?	1	ESCALA CAMBIO 21	Si
11	Femenino	39	2021-02-19	8	021112022020	ESCALA RINITIS1	5	ESCALA RINITIS	1	Obstrucción nasal	Si	ESCALA RINITIS2Si	Si
11	Femenino	39	2021-02-19	8	021112022020	ESCALA RINITIS2	5	ESCALA RINITIS	2	Estornudos a repetición	Si	ESCALA RINITIS3Si	Si
11	Femenino	39	2021-02-19	8	021112022020	ESCALA RINITIS3	5	ESCALA RINITIS	3	Rasquiña en la nariz	Si	ESCALA RINITIS4Si	Si
11	Femenino	39	2021-02-19	8	021112022020	ESCALA RINITIS4	5	ESCALA RINITIS	4	Secreción o moco como agua	Si	ESCALA RINITIS5Si	Si
11	Femenino	39	2021-02-19	8	021112022020	ESCALA RINITIS5	5	ESCALA RINITIS	5	Mas de 4 días a la semana	Si	ESCALA RINITIS6Si	Si
11	Femenino	39	2021-02-19	8	021112022020	ESCALA RINITIS6	5	ESCALA RINITIS	6	Mas de 4 semanas seguidas	Si	ESCALA RINITIS7Si	Si
11	Femenino	39	2021-02-19	8	021112022020	ESCALA RINITIS7	5	ESCALA RINITIS	7	Le alteran el sueno	Si	ESCALA RINITIS8Si	Si
11	Femenino	39	2021-02-19	8	021112022020	ESCALA RINITIS8	5	ESCALA RINITIS	8	Le afecta la realización de sus actividades diarias/ deportivas	Si	ESCALA RINITIS9Si	Si
11	Femenino	39	2021-02-19	8	021112022020	ESCALA RINITIS9	5	ESCALA RINITIS	9	Interfieren en sus actividades laborales o escolares	Si	ESCALA RINITIS10Si	Si
11	Femenino	39	2021-02-19	8	021112022020	ESCALA RINITIS10	5	ESCALA RINITIS	10	Le afectan su vida, lo incapacitan	No	ESCALA RINITIS11No	Si
11	Femenino	39	2021-02-19	8	021112022020	ESCALA RINITIS12	5	ESCALA RINITIS	12	Fueron fáciles las preguntas?	1	ESCALA RINITIS121	Si
11	Femenino	39	2021-02-19	8	021112022020	MEDICACION1	6	MEDICACION	1	La Medicación Aumento o disminuyo?	1	MEDICACION11	Aumento
11	Femenino	39	2021-02-19	8	021112022020	CLASIFICACION DE LA RINITIS1	7	CLASIFICACION DE LA RINITIS	1	Clasificacion de la Rinitis	2	CLASIFICACION DE LA RINITIS12	Moderada a Severa
12	Femenino	62	2020-02-27	6	011214022020	CARAT1	1	CARAT	1	Congestión Nasal?	3	CARAT1 a 93	Nunca
12	Femenino	62	2020-02-27	6	011214022020	CARAT2	1	CARAT	2	Estornudos?	2	CARAT1 a 92	Hasta uno o dos días a la semana
12	Femenino	62	2020-02-27	6	011214022020	CARAT3	1	CARAT	3	Rasquiña en la nariz?	3	CARAT1 a 93	Nunca
12	Femenino	62	2020-02-27	6	011214022020	CARAT4	1	CARAT	4	Salida de moco por la nariz?	3	CARAT1 a 93	Nunca
12	Femenino	62	2020-02-27	6	011214022020	CARAT5	1	CARAT	5	Falta de aire/ahogo?	3	CARAT1 a 93	Nunca
12	Femenino	62	2020-02-27	6	011214022020	CARAT6	1	CARAT	6	Silbidos en el pecho?	3	CARAT1 a 93	Nunca
12	Femenino	62	2020-02-27	6	011214022020	CARAT7	1	CARAT	7	Presión en el pecho durante un esfuerzo Físico?	3	CARAT1 a 93	Nunca
12	Femenino	62	2020-02-27	6	011214022020	CARAT8	1	CARAT	8	Cansancio/Dificultad en realizar sus actividades diarias?	3	CARAT1 a 93	Nunca
12	Femenino	62	2020-02-27	6	011214022020	CARAT9	1	CARAT	9	Se despierta por la noche?	3	CARAT1 a 93	Nunca
12	Femenino	62	2020-02-27	6	011214022020	CARAT10	1	CARAT	10	Aumentar el uso de sus medicamentos?	1	CARAT101	Menos de 7 días
12	Femenino	62	2020-02-27	6	011214022020	CARAT11	1	CARAT	11	Fueron fáciles las preguntas?	1	CARAT111	Si
12	Femenino	62	2020-02-27	6	011214022020	ACQ51	2	ACQ5	1	Durante la ultima semana con que frecuencia se despertó por la noche debido al asma?	0	ACQ510	Nunca
12	Femenino	62	2020-02-27	6	011214022020	ACQ52	2	ACQ5	2	Durante la ultima semana como fueron de graves los síntomas de asma que tuvo al despertarse por la mañana?	0	ACQ520	No tuvo síntomas
12	Femenino	62	2020-02-27	6	011214022020	ACQ53	2	ACQ5	3	Durante la ultima semana hasta que punto el asma le limito sus actividades?	0	ACQ530	Nada limitado
12	Femenino	62	2020-02-27	6	011214022020	ACQ54	2	ACQ5	4	Durante la ultima semana hasta que punto noto que le hacia falta el aire debido al asma?	0	ACQ540	Nada en absoluto
12	Femenino	62	2020-02-27	6	011214022020	ACQ55	2	ACQ5	5	Durante la ultima semana cuanto tiempo tuvo silbidos o pitidos en el pecho?	0	ACQ550	Nunca
12	Femenino	62	2020-02-27	6	011214022020	ACQ56	2	ACQ5	6	Fueron fáciles las preguntas?	1	ACQ561	Si
12	Femenino	62	2020-02-27	6	011214022020	EAV1	3	EAV	1	Los síntomas de la rinitis alérgica en forma global	4	EAV14	4
12	Femenino	62	2020-02-27	6	011214022020	EAV2	3	EAV	2	Obstrucción nasal	3	EAV23	3
12	Femenino	62	2020-02-27	6	011214022020	EAV3	3	EAV	3	Estornudos a repetición	8	EAV38	8
12	Femenino	62	2020-02-27	6	011214022020	EAV4	3	EAV	4	Rasquiña nasal	2	EAV42	2
12	Femenino	62	2020-02-27	6	011214022020	EAV5	3	EAV	5	Presencia de secreción o moco como agua	2	EAV52	2
12	Femenino	62	2020-02-27	6	011214022020	EAV6	3	EAV	6	Sensación de falta de aire	3	EAV63	3
12	Femenino	62	2020-02-27	6	011214022020	EAV7	3	EAV	7	Los síntomas de asma es forma global	3	EAV73	3
12	Femenino	62	2020-02-27	6	011214022020	EAV8	3	EAV	8	Silbidos en el pecho?	4	EAV84	4
12	Femenino	62	2020-02-27	6	011214022020	EAV9	3	EAV	9	Sensación de opresión en el pecho durante un esfuerzo físico	9	EAV99	0
12	Femenino	62	2020-02-27	6	011214022020	EAV10	3	EAV	10	Cansancio o dificultad para realizar las actividades diarias	4	EAV104	4
12	Femenino	62	2020-02-27	6	011214022020	EAV11	3	EAV	11	Se despierta durante la noche	5	EAV115	5
12	Femenino	62	2020-02-27	6	011214022020	EAV12	3	EAV	12	Fueron fáciles las preguntas?	1	EAV121	Si
12	Femenino	62	2020-02-27	6	011214022020	ESCALA CAMBIO 1	4	ESCALA CAMBIO	1	Ha mejorado o empeorado sus síntomas	7	ESCALA CAMBIO 17	Extremadamente mejor
12	Femenino	62	2020-02-27	6	011214022020	ESCALA CAMBIO 2	4	ESCALA CAMBIO	2	Fueron fáciles las preguntas?	1	ESCALA CAMBIO 21	Si
12	Femenino	62	2020-02-27	6	011214022020	ESCALA RINITIS1	5	ESCALA RINITIS	1	Obstrucción nasal	No	ESCALA RINITIS2No	No
12	Femenino	62	2020-02-27	6	011214022020	ESCALA RINITIS2	5	ESCALA RINITIS	2	Estornudos a repetición	No	ESCALA RINITIS3No	No
12	Femenino	62	2020-02-27	6	011214022020	ESCALA RINITIS3	5	ESCALA RINITIS	3	Rasquiña en la nariz	No	ESCALA RINITIS4No	No
12	Femenino	62	2020-02-27	6	011214022020	ESCALA RINITIS4	5	ESCALA RINITIS	4	Secreción o moco como agua	No	ESCALA RINITIS5No	No
12	Femenino	62	2020-02-27	6	011214022020	ESCALA RINITIS5	5	ESCALA RINITIS	5	Mas de 4 días a la semana	No	ESCALA RINITIS6No	No
12	Femenino	62	2020-02-27	6	011214022020	ESCALA RINITIS6	5	ESCALA RINITIS	6	Mas de 4 semanas seguidas	No	ESCALA RINITIS7No	No
12	Femenino	62	2020-02-27	6	011214022020	ESCALA RINITIS7	5	ESCALA RINITIS	7	Le alteran el sueno	No	ESCALA RINITIS8No	No
12	Femenino	62	2020-02-27	6	011214022020	ESCALA RINITIS8	5	ESCALA RINITIS	8	Le afecta la realización de sus actividades diarias/ deportivas	No	ESCALA RINITIS9No	No
12	Femenino	62	2020-02-27	6	011214022020	ESCALA RINITIS9	5	ESCALA RINITIS	9	Interfieren en sus actividades laborales o escolares	No	ESCALA RINITIS10No	No
12	Femenino	62	2020-02-27	6	011214022020	ESCALA RINITIS10	5	ESCALA RINITIS	10	Le afectan su vida, lo incapacitan	No	ESCALA RINITIS11No	No
12	Femenino	62	2020-02-27	6	011214022020	ESCALA RINITIS12	5	ESCALA RINITIS	12	Fueron fáciles las preguntas?	1	ESCALA RINITIS121	Si
12	Femenino	62	2020-02-27	6	011214022020	MEDICACION1	6	MEDICACION	1	La Medicación Aumento o disminuyo?	3	MEDICACION13	Se mantuvo
12	Femenino	62	2020-02-27	6	011214022020	CLASIFICACION DE LA RINITIS1	7	CLASIFICACION DE LA RINITIS	1	Clasificacion de la Rinitis	1	CLASIFICACION DE LA RINITIS11	Leve
13	Femenino	19	2020-03-04	6	021314022020	CARAT1	1	CARAT	1	Congestión Nasal?	2	CARAT1 a 92	Hasta uno o dos días a la semana
13	Femenino	19	2020-03-04	6	021314022020	CARAT2	1	CARAT	2	Estornudos?	2	CARAT1 a 92	Hasta uno o dos días a la semana
13	Femenino	19	2020-03-04	6	021314022020	CARAT3	1	CARAT	3	Rasquiña en la nariz?	2	CARAT1 a 92	Hasta uno o dos días a la semana
13	Femenino	19	2020-03-04	6	021314022020	CARAT4	1	CARAT	4	Salida de moco por la nariz?	2	CARAT1 a 92	Hasta uno o dos días a la semana
13	Femenino	19	2020-03-04	6	021314022020	CARAT5	1	CARAT	5	Falta de aire/ahogo?	3	CARAT1 a 93	Nunca
13	Femenino	19	2020-03-04	6	021314022020	CARAT6	1	CARAT	6	Silbidos en el pecho?	3	CARAT1 a 93	Nunca
13	Femenino	19	2020-03-04	6	021314022020	CARAT7	1	CARAT	7	Presión en el pecho durante un esfuerzo Físico?	3	CARAT1 a 93	Nunca
13	Femenino	19	2020-03-04	6	021314022020	CARAT8	1	CARAT	8	Cansancio/Dificultad en realizar sus actividades diarias?	2	CARAT1 a 92	Hasta uno o dos días a la semana
13	Femenino	19	2020-03-04	6	021314022020	CARAT9	1	CARAT	9	Se despierta por la noche?	3	CARAT1 a 93	Nunca
13	Femenino	19	2020-03-04	6	021314022020	CARAT10	1	CARAT	10	Aumentar el uso de sus medicamentos?	1	CARAT101	Menos de 7 días
13	Femenino	19	2020-03-04	6	021314022020	CARAT11	1	CARAT	11	Fueron fáciles las preguntas?	1	CARAT111	Si
13	Femenino	19	2020-03-04	6	021314022020	ACQ51	2	ACQ5	1	Durante la ultima semana con que frecuencia se despertó por la noche debido al asma?	0	ACQ510	Nunca
13	Femenino	19	2020-03-04	6	021314022020	ACQ52	2	ACQ5	2	Durante la ultima semana como fueron de graves los síntomas de asma que tuvo al despertarse por la mañana?	0	ACQ520	No tuvo síntomas
13	Femenino	19	2020-03-04	6	021314022020	ACQ53	2	ACQ5	3	Durante la ultima semana hasta que punto el asma le limito sus actividades?	0	ACQ530	Nada limitado
13	Femenino	19	2020-03-04	6	021314022020	ACQ54	2	ACQ5	4	Durante la ultima semana hasta que punto noto que le hacia falta el aire debido al asma?	0	ACQ540	Nada en absoluto
13	Femenino	19	2020-03-04	6	021314022020	ACQ55	2	ACQ5	5	Durante la ultima semana cuanto tiempo tuvo silbidos o pitidos en el pecho?	0	ACQ550	Nunca
13	Femenino	19	2020-03-04	6	021314022020	ACQ56	2	ACQ5	6	Fueron fáciles las preguntas?	1	ACQ561	Si
13	Femenino	19	2020-03-04	6	021314022020	EAV1	3	EAV	1	Los síntomas de la rinitis alérgica en forma global	64	EAV164	64
13	Femenino	19	2020-03-04	6	021314022020	EAV2	3	EAV	2	Obstrucción nasal	46	EAV246	46
13	Femenino	19	2020-03-04	6	021314022020	EAV3	3	EAV	3	Estornudos a repetición	15	EAV315	15
13	Femenino	19	2020-03-04	6	021314022020	EAV4	3	EAV	4	Rasquiña nasal	31	EAV431	31
13	Femenino	19	2020-03-04	6	021314022020	EAV5	3	EAV	5	Presencia de secreción o moco como agua	13	EAV513	13
13	Femenino	19	2020-03-04	6	021314022020	EAV6	3	EAV	6	Sensación de falta de aire	16	EAV616	16
13	Femenino	19	2020-03-04	6	021314022020	EAV7	3	EAV	7	Los síntomas de asma es forma global	7	EAV77	0
13	Femenino	19	2020-03-04	6	021314022020	EAV8	3	EAV	8	Silbidos en el pecho?	13	EAV813	13
13	Femenino	19	2020-03-04	6	021314022020	EAV9	3	EAV	9	Sensación de opresión en el pecho durante un esfuerzo físico	74	EAV974	74
13	Femenino	19	2020-03-04	6	021314022020	EAV10	3	EAV	10	Cansancio o dificultad para realizar las actividades diarias	42	EAV1042	42
13	Femenino	19	2020-03-04	6	021314022020	EAV11	3	EAV	11	Se despierta durante la noche	2	EAV112	2
13	Femenino	19	2020-03-04	6	021314022020	EAV12	3	EAV	12	Fueron fáciles las preguntas?	1	EAV121	Si
13	Femenino	19	2020-03-04	6	021314022020	ESCALA CAMBIO 1	4	ESCALA CAMBIO	1	Ha mejorado o empeorado sus síntomas	4	ESCALA CAMBIO 14	Moderadamente mejor
13	Femenino	19	2020-03-04	6	021314022020	ESCALA CAMBIO 2	4	ESCALA CAMBIO	2	Fueron fáciles las preguntas?	1	ESCALA CAMBIO 21	Si
13	Femenino	19	2020-03-04	6	021314022020	ESCALA RINITIS1	5	ESCALA RINITIS	1	Obstrucción nasal	Si	ESCALA RINITIS2Si	Si
13	Femenino	19	2020-03-04	6	021314022020	ESCALA RINITIS2	5	ESCALA RINITIS	2	Estornudos a repetición	Si	ESCALA RINITIS3Si	Si
13	Femenino	19	2020-03-04	6	021314022020	ESCALA RINITIS3	5	ESCALA RINITIS	3	Rasquiña en la nariz	Si	ESCALA RINITIS4Si	Si
13	Femenino	19	2020-03-04	6	021314022020	ESCALA RINITIS4	5	ESCALA RINITIS	4	Secreción o moco como agua	Si	ESCALA RINITIS5Si	Si
13	Femenino	19	2020-03-04	6	021314022020	ESCALA RINITIS5	5	ESCALA RINITIS	5	Mas de 4 días a la semana	No	ESCALA RINITIS6No	No
13	Femenino	19	2020-03-04	6	021314022020	ESCALA RINITIS6	5	ESCALA RINITIS	6	Mas de 4 semanas seguidas	No	ESCALA RINITIS7No	No
13	Femenino	19	2020-03-04	6	021314022020	ESCALA RINITIS7	5	ESCALA RINITIS	7	Le alteran el sueno	No	ESCALA RINITIS8No	No
13	Femenino	19	2020-03-04	6	021314022020	ESCALA RINITIS8	5	ESCALA RINITIS	8	Le afecta la realización de sus actividades diarias/ deportivas	Si	ESCALA RINITIS9Si	Si
13	Femenino	19	2020-03-04	6	021314022020	ESCALA RINITIS9	5	ESCALA RINITIS	9	Interfieren en sus actividades laborales o escolares	No	ESCALA RINITIS10No	No
13	Femenino	19	2020-03-04	6	021314022020	ESCALA RINITIS10	5	ESCALA RINITIS	10	Le afectan su vida, lo incapacitan	No	ESCALA RINITIS11No	No
13	Femenino	19	2020-03-04	6	021314022020	ESCALA RINITIS12	5	ESCALA RINITIS	12	Fueron fáciles las preguntas?	1	ESCALA RINITIS121	Si
13	Femenino	19	2020-03-04	6	021314022020	MEDICACION1	6	MEDICACION	1	La Medicación Aumento o disminuyo?	3	MEDICACION13	Se mantuvo
13	Femenino	19	2020-03-04	6	021314022020	CLASIFICACION DE LA RINITIS1	7	CLASIFICACION DE LA RINITIS	1	Clasificacion de la Rinitis	1	CLASIFICACION DE LA RINITIS11	Leve
14	Femenino	27	2020-04-30	7	011417022020	CARAT1	1	CARAT	1	Congestión Nasal?	2	CARAT1 a 92	Hasta uno o dos días a la semana
14	Femenino	27	2020-04-30	7	011417022020	CARAT2	1	CARAT	2	Estornudos?	2	CARAT1 a 92	Hasta uno o dos días a la semana
14	Femenino	27	2020-04-30	7	011417022020	CARAT3	1	CARAT	3	Rasquiña en la nariz?	1	CARAT1 a 91	Mas de dos días a la semana
14	Femenino	27	2020-04-30	7	011417022020	CARAT4	1	CARAT	4	Salida de moco por la nariz?	2	CARAT1 a 92	Hasta uno o dos días a la semana
14	Femenino	27	2020-04-30	7	011417022020	CARAT5	1	CARAT	5	Falta de aire/ahogo?	3	CARAT1 a 93	Nunca
14	Femenino	27	2020-04-30	7	011417022020	CARAT6	1	CARAT	6	Silbidos en el pecho?	3	CARAT1 a 93	Nunca
14	Femenino	27	2020-04-30	7	011417022020	CARAT7	1	CARAT	7	Presión en el pecho durante un esfuerzo Físico?	3	CARAT1 a 93	Nunca
14	Femenino	27	2020-04-30	7	011417022020	CARAT8	1	CARAT	8	Cansancio/Dificultad en realizar sus actividades diarias?	3	CARAT1 a 93	Nunca
14	Femenino	27	2020-04-30	7	011417022020	CARAT9	1	CARAT	9	Se despierta por la noche?	3	CARAT1 a 93	Nunca
14	Femenino	27	2020-04-30	7	011417022020	CARAT10	1	CARAT	10	Aumentar el uso de sus medicamentos?	2	CARAT102	Nunca
14	Femenino	27	2020-04-30	7	011417022020	CARAT11	1	CARAT	11	Fueron fáciles las preguntas?	1	CARAT111	Si
14	Femenino	27	2020-04-30	7	011417022020	ACQ51	2	ACQ5	1	Durante la ultima semana con que frecuencia se despertó por la noche debido al asma?	0	ACQ510	Nunca
14	Femenino	27	2020-04-30	7	011417022020	ACQ52	2	ACQ5	2	Durante la ultima semana como fueron de graves los síntomas de asma que tuvo al despertarse por la mañana?	2	ACQ522	Síntomas ligeros
14	Femenino	27	2020-04-30	7	011417022020	ACQ53	2	ACQ5	3	Durante la ultima semana hasta que punto el asma le limito sus actividades?	1	ACQ531	Muy poco limitado
14	Femenino	27	2020-04-30	7	011417022020	ACQ54	2	ACQ5	4	Durante la ultima semana hasta que punto noto que le hacia falta el aire debido al asma?	0	ACQ540	Nada en absoluto
14	Femenino	27	2020-04-30	7	011417022020	ACQ55	2	ACQ5	5	Durante la ultima semana cuanto tiempo tuvo silbidos o pitidos en el pecho?	2	ACQ552	Poco tiempo
14	Femenino	27	2020-04-30	7	011417022020	ACQ56	2	ACQ5	6	Fueron fáciles las preguntas?	1	ACQ561	Si
14	Femenino	27	2020-04-30	7	011417022020	EAV1	3	EAV	1	Los síntomas de la rinitis alérgica en forma global	50	EAV150	50
14	Femenino	27	2020-04-30	7	011417022020	EAV2	3	EAV	2	Obstrucción nasal	65	EAV265	65
14	Femenino	27	2020-04-30	7	011417022020	EAV3	3	EAV	3	Estornudos a repetición	75	EAV375	75
14	Femenino	27	2020-04-30	7	011417022020	EAV4	3	EAV	4	Rasquiña nasal	65	EAV465	65
14	Femenino	27	2020-04-30	7	011417022020	EAV5	3	EAV	5	Presencia de secreción o moco como agua	70	EAV570	70
14	Femenino	27	2020-04-30	7	011417022020	EAV6	3	EAV	6	Sensación de falta de aire	0	EAV60	0
14	Femenino	27	2020-04-30	7	011417022020	EAV7	3	EAV	7	Los síntomas de asma es forma global	20	EAV720	20
14	Femenino	27	2020-04-30	7	011417022020	EAV8	3	EAV	8	Silbidos en el pecho?	25	EAV825	25
14	Femenino	27	2020-04-30	7	011417022020	EAV9	3	EAV	9	Sensación de opresión en el pecho durante un esfuerzo físico	20	EAV920	20
14	Femenino	27	2020-04-30	7	011417022020	EAV10	3	EAV	10	Cansancio o dificultad para realizar las actividades diarias	30	EAV1030	30
14	Femenino	27	2020-04-30	7	011417022020	EAV11	3	EAV	11	Se despierta durante la noche	0	EAV110	0
14	Femenino	27	2020-04-30	7	011417022020	EAV12	3	EAV	12	Fueron fáciles las preguntas?	1	EAV121	Si
14	Femenino	27	2020-04-30	7	011417022020	ESCALA CAMBIO 1	4	ESCALA CAMBIO	1	Ha mejorado o empeorado sus síntomas	3	ESCALA CAMBIO 13	Algo mejor
14	Femenino	27	2020-04-30	7	011417022020	ESCALA CAMBIO 2	4	ESCALA CAMBIO	2	Fueron fáciles las preguntas?	1	ESCALA CAMBIO 21	Si
14	Femenino	27	2020-04-30	7	011417022020	ESCALA RINITIS1	5	ESCALA RINITIS	1	Obstrucción nasal	Si	ESCALA RINITIS2Si	Si
14	Femenino	27	2020-04-30	7	011417022020	ESCALA RINITIS2	5	ESCALA RINITIS	2	Estornudos a repetición	Si	ESCALA RINITIS3Si	Si
14	Femenino	27	2020-04-30	7	011417022020	ESCALA RINITIS3	5	ESCALA RINITIS	3	Rasquiña en la nariz	Si	ESCALA RINITIS4Si	Si
14	Femenino	27	2020-04-30	7	011417022020	ESCALA RINITIS4	5	ESCALA RINITIS	4	Secreción o moco como agua	Si	ESCALA RINITIS5Si	Si
14	Femenino	27	2020-04-30	7	011417022020	ESCALA RINITIS5	5	ESCALA RINITIS	5	Mas de 4 días a la semana	Si	ESCALA RINITIS6Si	Si
14	Femenino	27	2020-04-30	7	011417022020	ESCALA RINITIS6	5	ESCALA RINITIS	6	Mas de 4 semanas seguidas	Si	ESCALA RINITIS7Si	Si
14	Femenino	27	2020-04-30	7	011417022020	ESCALA RINITIS7	5	ESCALA RINITIS	7	Le alteran el sueno	No	ESCALA RINITIS8No	No
14	Femenino	27	2020-04-30	7	011417022020	ESCALA RINITIS8	5	ESCALA RINITIS	8	Le afecta la realización de sus actividades diarias/ deportivas	No	ESCALA RINITIS9No	No
14	Femenino	27	2020-04-30	7	011417022020	ESCALA RINITIS9	5	ESCALA RINITIS	9	Interfieren en sus actividades laborales o escolares	No	ESCALA RINITIS10No	No
14	Femenino	27	2020-04-30	7	011417022020	ESCALA RINITIS10	5	ESCALA RINITIS	10	Le afectan su vida, lo incapacitan	No	ESCALA RINITIS11No	No
14	Femenino	27	2020-04-30	7	011417022020	ESCALA RINITIS12	5	ESCALA RINITIS	12	Fueron fáciles las preguntas?	1	ESCALA RINITIS121	Si
14	Femenino	27	2020-04-30	7	011417022020	MEDICACION1	6	MEDICACION	1	La Medicación Aumento o disminuyo?	3	MEDICACION13	Se mantuvo
14	Femenino	27	2020-04-30	7	011417022020	CLASIFICACION DE LA RINITIS1	7	CLASIFICACION DE LA RINITIS	1	Clasificacion de la Rinitis	1	CLASIFICACION DE LA RINITIS11	Leve
15	Femenino	48	2020-03-06	11	011517022020	CARAT1	1	CARAT	1	Congestión Nasal?	3	CARAT1 a 93	Nunca
15	Femenino	48	2020-03-06	11	011517022020	CARAT2	1	CARAT	2	Estornudos?	0	CARAT1 a 90	Casi o todos los días
15	Femenino	48	2020-03-06	11	011517022020	CARAT3	1	CARAT	3	Rasquiña en la nariz?	0	CARAT1 a 90	Casi o todos los días
15	Femenino	48	2020-03-06	11	011517022020	CARAT4	1	CARAT	4	Salida de moco por la nariz?	0	CARAT1 a 90	Casi o todos los días
15	Femenino	48	2020-03-06	11	011517022020	CARAT5	1	CARAT	5	Falta de aire/ahogo?	2	CARAT1 a 92	Hasta uno o dos días a la semana
15	Femenino	48	2020-03-06	11	011517022020	CARAT6	1	CARAT	6	Silbidos en el pecho?	3	CARAT1 a 93	Nunca
15	Femenino	48	2020-03-06	11	011517022020	CARAT7	1	CARAT	7	Presión en el pecho durante un esfuerzo Físico?	3	CARAT1 a 93	Nunca
15	Femenino	48	2020-03-06	11	011517022020	CARAT8	1	CARAT	8	Cansancio/Dificultad en realizar sus actividades diarias?	2	CARAT1 a 92	Hasta uno o dos días a la semana
15	Femenino	48	2020-03-06	11	011517022020	CARAT9	1	CARAT	9	Se despierta por la noche?	3	CARAT1 a 93	Nunca
15	Femenino	48	2020-03-06	11	011517022020	CARAT10	1	CARAT	10	Aumentar el uso de sus medicamentos?	2	CARAT102	Nunca
15	Femenino	48	2020-03-06	11	011517022020	CARAT11	1	CARAT	11	Fueron fáciles las preguntas?	1	CARAT111	Si
15	Femenino	48	2020-03-06	11	011517022020	ACQ51	2	ACQ5	1	Durante la ultima semana con que frecuencia se despertó por la noche debido al asma?	0	ACQ510	Nunca
15	Femenino	48	2020-03-06	11	011517022020	ACQ52	2	ACQ5	2	Durante la ultima semana como fueron de graves los síntomas de asma que tuvo al despertarse por la mañana?	0	ACQ520	No tuvo síntomas
15	Femenino	48	2020-03-06	11	011517022020	ACQ53	2	ACQ5	3	Durante la ultima semana hasta que punto el asma le limito sus actividades?	0	ACQ530	Nada limitado
15	Femenino	48	2020-03-06	11	011517022020	ACQ54	2	ACQ5	4	Durante la ultima semana hasta que punto noto que le hacia falta el aire debido al asma?	1	ACQ541	Muy poco
15	Femenino	48	2020-03-06	11	011517022020	ACQ55	2	ACQ5	5	Durante la ultima semana cuanto tiempo tuvo silbidos o pitidos en el pecho?	0	ACQ550	Nunca
15	Femenino	48	2020-03-06	11	011517022020	ACQ56	2	ACQ5	6	Fueron fáciles las preguntas?	1	ACQ561	Si
15	Femenino	48	2020-03-06	11	011517022020	EAV1	3	EAV	1	Los síntomas de la rinitis alérgica en forma global	1	EAV11	0
15	Femenino	48	2020-03-06	11	011517022020	EAV2	3	EAV	2	Obstrucción nasal	18	EAV218	18
15	Femenino	48	2020-03-06	11	011517022020	EAV3	3	EAV	3	Estornudos a repetición	85	EAV385	85
15	Femenino	48	2020-03-06	11	011517022020	EAV4	3	EAV	4	Rasquiña nasal	80	EAV480	80
15	Femenino	48	2020-03-06	11	011517022020	EAV5	3	EAV	5	Presencia de secreción o moco como agua	67	EAV567	67
15	Femenino	48	2020-03-06	11	011517022020	EAV6	3	EAV	6	Sensación de falta de aire	11	EAV611	11
15	Femenino	48	2020-03-06	11	011517022020	EAV7	3	EAV	7	Los síntomas de asma es forma global	9	EAV79	9
15	Femenino	48	2020-03-06	11	011517022020	EAV8	3	EAV	8	Silbidos en el pecho?	2	EAV82	2
15	Femenino	48	2020-03-06	11	011517022020	EAV9	3	EAV	9	Sensación de opresión en el pecho durante un esfuerzo físico	0	EAV90	0
15	Femenino	48	2020-03-06	11	011517022020	EAV10	3	EAV	10	Cansancio o dificultad para realizar las actividades diarias	10	EAV1010	0
15	Femenino	48	2020-03-06	11	011517022020	EAV11	3	EAV	11	Se despierta durante la noche	0	EAV110	0
15	Femenino	48	2020-03-06	11	011517022020	EAV12	3	EAV	12	Fueron fáciles las preguntas?	1	EAV121	Si
15	Femenino	48	2020-03-06	11	011517022020	ESCALA CAMBIO 1	4	ESCALA CAMBIO	1	Ha mejorado o empeorado sus síntomas	6	ESCALA CAMBIO 16	Muchísimo mejor
15	Femenino	48	2020-03-06	11	011517022020	ESCALA CAMBIO 2	4	ESCALA CAMBIO	2	Fueron fáciles las preguntas?	1	ESCALA CAMBIO 21	Si
15	Femenino	48	2020-03-06	11	011517022020	ESCALA RINITIS1	5	ESCALA RINITIS	1	Obstrucción nasal	Si	ESCALA RINITIS2Si	Si
15	Femenino	48	2020-03-06	11	011517022020	ESCALA RINITIS2	5	ESCALA RINITIS	2	Estornudos a repetición	Si	ESCALA RINITIS3Si	Si
15	Femenino	48	2020-03-06	11	011517022020	ESCALA RINITIS3	5	ESCALA RINITIS	3	Rasquiña en la nariz	Si	ESCALA RINITIS4Si	Si
15	Femenino	48	2020-03-06	11	011517022020	ESCALA RINITIS4	5	ESCALA RINITIS	4	Secreción o moco como agua	Si	ESCALA RINITIS5Si	Si
15	Femenino	48	2020-03-06	11	011517022020	ESCALA RINITIS5	5	ESCALA RINITIS	5	Mas de 4 días a la semana	Si	ESCALA RINITIS6Si	Si
15	Femenino	48	2020-03-06	11	011517022020	ESCALA RINITIS6	5	ESCALA RINITIS	6	Mas de 4 semanas seguidas	Si	ESCALA RINITIS7Si	Si
15	Femenino	48	2020-03-06	11	011517022020	ESCALA RINITIS7	5	ESCALA RINITIS	7	Le alteran el sueno	No	ESCALA RINITIS8No	No
15	Femenino	48	2020-03-06	11	011517022020	ESCALA RINITIS8	5	ESCALA RINITIS	8	Le afecta la realización de sus actividades diarias/ deportivas	No	ESCALA RINITIS9No	No
15	Femenino	48	2020-03-06	11	011517022020	ESCALA RINITIS9	5	ESCALA RINITIS	9	Interfieren en sus actividades laborales o escolares	No	ESCALA RINITIS10No	No
15	Femenino	48	2020-03-06	11	011517022020	ESCALA RINITIS10	5	ESCALA RINITIS	10	Le afectan su vida, lo incapacitan	No	ESCALA RINITIS11No	No
15	Femenino	48	2020-03-06	11	011517022020	ESCALA RINITIS12	5	ESCALA RINITIS	12	Fueron fáciles las preguntas?	1	ESCALA RINITIS121	Si
15	Femenino	48	2020-03-06	11	011517022020	MEDICACION1	6	MEDICACION	1	La Medicación Aumento o disminuyo?	2	MEDICACION12	Disminuyo
15	Femenino	48	2020-03-06	11	011517022020	CLASIFICACION DE LA RINITIS1	7	CLASIFICACION DE LA RINITIS	1	Clasificacion de la Rinitis	2	CLASIFICACION DE LA RINITIS12	Moderada a Severa
16	Femenino	28	2020-03-02	7	011617022020	CARAT1	1	CARAT	1	Congestión Nasal?	2	CARAT1 a 92	Hasta uno o dos días a la semana
16	Femenino	28	2020-03-02	7	011617022020	CARAT2	1	CARAT	2	Estornudos?	2	CARAT1 a 92	Hasta uno o dos días a la semana
16	Femenino	28	2020-03-02	7	011617022020	CARAT3	1	CARAT	3	Rasquiña en la nariz?	2	CARAT1 a 92	Hasta uno o dos días a la semana
16	Femenino	28	2020-03-02	7	011617022020	CARAT4	1	CARAT	4	Salida de moco por la nariz?	3	CARAT1 a 93	Nunca
16	Femenino	28	2020-03-02	7	011617022020	CARAT5	1	CARAT	5	Falta de aire/ahogo?	3	CARAT1 a 93	Nunca
16	Femenino	28	2020-03-02	7	011617022020	CARAT6	1	CARAT	6	Silbidos en el pecho?	3	CARAT1 a 93	Nunca
16	Femenino	28	2020-03-02	7	011617022020	CARAT7	1	CARAT	7	Presión en el pecho durante un esfuerzo Físico?	3	CARAT1 a 93	Nunca
16	Femenino	28	2020-03-02	7	011617022020	CARAT8	1	CARAT	8	Cansancio/Dificultad en realizar sus actividades diarias?	2	CARAT1 a 92	Hasta uno o dos días a la semana
16	Femenino	28	2020-03-02	7	011617022020	CARAT9	1	CARAT	9	Se despierta por la noche?	2	CARAT1 a 92	Hasta uno o dos días a la semana
16	Femenino	28	2020-03-02	7	011617022020	CARAT10	1	CARAT	10	Aumentar el uso de sus medicamentos?	2	CARAT102	Nunca
16	Femenino	28	2020-03-02	7	011617022020	CARAT11	1	CARAT	11	Fueron fáciles las preguntas?	1	CARAT111	Si
16	Femenino	28	2020-03-02	7	011617022020	ACQ51	2	ACQ5	1	Durante la ultima semana con que frecuencia se despertó por la noche debido al asma?	1	ACQ511	Casi Nunca
16	Femenino	28	2020-03-02	7	011617022020	ACQ52	2	ACQ5	2	Durante la ultima semana como fueron de graves los síntomas de asma que tuvo al despertarse por la mañana?	1	ACQ521	Síntomas muy ligeros
16	Femenino	28	2020-03-02	7	011617022020	ACQ53	2	ACQ5	3	Durante la ultima semana hasta que punto el asma le limito sus actividades?	0	ACQ530	Nada limitado
16	Femenino	28	2020-03-02	7	011617022020	ACQ54	2	ACQ5	4	Durante la ultima semana hasta que punto noto que le hacia falta el aire debido al asma?	0	ACQ540	Nada en absoluto
16	Femenino	28	2020-03-02	7	011617022020	ACQ55	2	ACQ5	5	Durante la ultima semana cuanto tiempo tuvo silbidos o pitidos en el pecho?	0	ACQ550	Nunca
16	Femenino	28	2020-03-02	7	011617022020	ACQ56	2	ACQ5	6	Fueron fáciles las preguntas?	1	ACQ561	Si
16	Femenino	28	2020-03-02	7	011617022020	EAV1	3	EAV	1	Los síntomas de la rinitis alérgica en forma global	7	EAV17	7
16	Femenino	28	2020-03-02	7	011617022020	EAV2	3	EAV	2	Obstrucción nasal	6	EAV26	6
16	Femenino	28	2020-03-02	7	011617022020	EAV3	3	EAV	3	Estornudos a repetición	7	EAV37	7
16	Femenino	28	2020-03-02	7	011617022020	EAV4	3	EAV	4	Rasquiña nasal	6	EAV46	6
16	Femenino	28	2020-03-02	7	011617022020	EAV5	3	EAV	5	Presencia de secreción o moco como agua	5	EAV55	0
16	Femenino	28	2020-03-02	7	011617022020	EAV6	3	EAV	6	Sensación de falta de aire	5	EAV65	5
16	Femenino	28	2020-03-02	7	011617022020	EAV7	3	EAV	7	Los síntomas de asma es forma global	5	EAV75	5
16	Femenino	28	2020-03-02	7	011617022020	EAV8	3	EAV	8	Silbidos en el pecho?	3	EAV83	3
16	Femenino	28	2020-03-02	7	011617022020	EAV9	3	EAV	9	Sensación de opresión en el pecho durante un esfuerzo físico	5	EAV95	5
16	Femenino	28	2020-03-02	7	011617022020	EAV10	3	EAV	10	Cansancio o dificultad para realizar las actividades diarias	5	EAV105	5
16	Femenino	28	2020-03-02	7	011617022020	EAV11	3	EAV	11	Se despierta durante la noche	6	EAV116	6
16	Femenino	28	2020-03-02	7	011617022020	EAV12	3	EAV	12	Fueron fáciles las preguntas?	1	EAV121	Si
16	Femenino	28	2020-03-02	7	011617022020	ESCALA CAMBIO 1	4	ESCALA CAMBIO	1	Ha mejorado o empeorado sus síntomas	7	ESCALA CAMBIO 17	Extremadamente mejor
16	Femenino	28	2020-03-02	7	011617022020	ESCALA CAMBIO 2	4	ESCALA CAMBIO	2	Fueron fáciles las preguntas?	1	ESCALA CAMBIO 21	Si
16	Femenino	28	2020-03-02	7	011617022020	ESCALA RINITIS1	5	ESCALA RINITIS	1	Obstrucción nasal	Si	ESCALA RINITIS2Si	Si
16	Femenino	28	2020-03-02	7	011617022020	ESCALA RINITIS2	5	ESCALA RINITIS	2	Estornudos a repetición	Si	ESCALA RINITIS3Si	Si
16	Femenino	28	2020-03-02	7	011617022020	ESCALA RINITIS3	5	ESCALA RINITIS	3	Rasquiña en la nariz	Si	ESCALA RINITIS4Si	Si
16	Femenino	28	2020-03-02	7	011617022020	ESCALA RINITIS4	5	ESCALA RINITIS	4	Secreción o moco como agua	Si	ESCALA RINITIS5Si	Si
16	Femenino	28	2020-03-02	7	011617022020	ESCALA RINITIS5	5	ESCALA RINITIS	5	Mas de 4 días a la semana	No	ESCALA RINITIS6No	No
16	Femenino	28	2020-03-02	7	011617022020	ESCALA RINITIS6	5	ESCALA RINITIS	6	Mas de 4 semanas seguidas	No	ESCALA RINITIS7No	No
16	Femenino	28	2020-03-02	7	011617022020	ESCALA RINITIS7	5	ESCALA RINITIS	7	Le alteran el sueno	Si	ESCALA RINITIS8Si	Si
16	Femenino	28	2020-03-02	7	011617022020	ESCALA RINITIS8	5	ESCALA RINITIS	8	Le afecta la realización de sus actividades diarias/ deportivas	Si	ESCALA RINITIS9Si	Si
16	Femenino	28	2020-03-02	7	011617022020	ESCALA RINITIS9	5	ESCALA RINITIS	9	Interfieren en sus actividades laborales o escolares	No	ESCALA RINITIS10No	No
16	Femenino	28	2020-03-02	7	011617022020	ESCALA RINITIS10	5	ESCALA RINITIS	10	Le afectan su vida, lo incapacitan	Si	ESCALA RINITIS11Si	Si
16	Femenino	28	2020-03-02	7	011617022020	ESCALA RINITIS12	5	ESCALA RINITIS	12	Fueron fáciles las preguntas?	1	ESCALA RINITIS121	Si
16	Femenino	28	2020-03-02	7	011617022020	MEDICACION1	6	MEDICACION	1	La Medicación Aumento o disminuyo?	3	MEDICACION13	Se mantuvo
16	Femenino	28	2020-03-02	7	011617022020	CLASIFICACION DE LA RINITIS1	7	CLASIFICACION DE LA RINITIS	1	Clasificacion de la Rinitis	1	CLASIFICACION DE LA RINITIS11	Leve
17	Femenino	43	2020-04-30	5	021717022020	CARAT1	1	CARAT	1	Congestión Nasal?	1	CARAT1 a 91	Mas de dos días a la semana
17	Femenino	43	2020-04-30	5	021717022020	CARAT2	1	CARAT	2	Estornudos?	1	CARAT1 a 91	Mas de dos días a la semana
17	Femenino	43	2020-04-30	5	021717022020	CARAT3	1	CARAT	3	Rasquiña en la nariz?	1	CARAT1 a 91	Mas de dos días a la semana
17	Femenino	43	2020-04-30	5	021717022020	CARAT4	1	CARAT	4	Salida de moco por la nariz?	1	CARAT1 a 91	Mas de dos días a la semana
17	Femenino	43	2020-04-30	5	021717022020	CARAT5	1	CARAT	5	Falta de aire/ahogo?	3	CARAT1 a 93	Nunca
17	Femenino	43	2020-04-30	5	021717022020	CARAT6	1	CARAT	6	Silbidos en el pecho?	3	CARAT1 a 93	Nunca
17	Femenino	43	2020-04-30	5	021717022020	CARAT7	1	CARAT	7	Presión en el pecho durante un esfuerzo Físico?	3	CARAT1 a 93	Nunca
17	Femenino	43	2020-04-30	5	021717022020	CARAT8	1	CARAT	8	Cansancio/Dificultad en realizar sus actividades diarias?	3	CARAT1 a 93	Nunca
17	Femenino	43	2020-04-30	5	021717022020	CARAT9	1	CARAT	9	Se despierta por la noche?	3	CARAT1 a 93	Nunca
17	Femenino	43	2020-04-30	5	021717022020	CARAT10	1	CARAT	10	Aumentar el uso de sus medicamentos?	2	CARAT102	Nunca
17	Femenino	43	2020-04-30	5	021717022020	CARAT11	1	CARAT	11	Fueron fáciles las preguntas?	1	CARAT111	Si
17	Femenino	43	2020-04-30	5	021717022020	ACQ51	2	ACQ5	1	Durante la ultima semana con que frecuencia se despertó por la noche debido al asma?	0	ACQ510	Nunca
17	Femenino	43	2020-04-30	5	021717022020	ACQ52	2	ACQ5	2	Durante la ultima semana como fueron de graves los síntomas de asma que tuvo al despertarse por la mañana?	0	ACQ520	No tuvo síntomas
17	Femenino	43	2020-04-30	5	021717022020	ACQ53	2	ACQ5	3	Durante la ultima semana hasta que punto el asma le limito sus actividades?	0	ACQ530	Nada limitado
17	Femenino	43	2020-04-30	5	021717022020	ACQ54	2	ACQ5	4	Durante la ultima semana hasta que punto noto que le hacia falta el aire debido al asma?	0	ACQ540	Nada en absoluto
17	Femenino	43	2020-04-30	5	021717022020	ACQ55	2	ACQ5	5	Durante la ultima semana cuanto tiempo tuvo silbidos o pitidos en el pecho?	0	ACQ550	Nunca
17	Femenino	43	2020-04-30	5	021717022020	ACQ56	2	ACQ5	6	Fueron fáciles las preguntas?	1	ACQ561	Si
17	Femenino	43	2020-04-30	5	021717022020	EAV1	3	EAV	1	Los síntomas de la rinitis alérgica en forma global	70	EAV170	70
17	Femenino	43	2020-04-30	5	021717022020	EAV2	3	EAV	2	Obstrucción nasal	75	EAV275	75
17	Femenino	43	2020-04-30	5	021717022020	EAV3	3	EAV	3	Estornudos a repetición	80	EAV380	80
17	Femenino	43	2020-04-30	5	021717022020	EAV4	3	EAV	4	Rasquiña nasal	80	EAV480	80
17	Femenino	43	2020-04-30	5	021717022020	EAV5	3	EAV	5	Presencia de secreción o moco como agua	70	EAV570	70
17	Femenino	43	2020-04-30	5	021717022020	EAV6	3	EAV	6	Sensación de falta de aire	0	EAV60	0
17	Femenino	43	2020-04-30	5	021717022020	EAV7	3	EAV	7	Los síntomas de asma es forma global	0	EAV70	0
17	Femenino	43	2020-04-30	5	021717022020	EAV8	3	EAV	8	Silbidos en el pecho?	0	EAV80	0
17	Femenino	43	2020-04-30	5	021717022020	EAV9	3	EAV	9	Sensación de opresión en el pecho durante un esfuerzo físico	0	EAV90	0
17	Femenino	43	2020-04-30	5	021717022020	EAV10	3	EAV	10	Cansancio o dificultad para realizar las actividades diarias	0	EAV100	0
17	Femenino	43	2020-04-30	5	021717022020	EAV11	3	EAV	11	Se despierta durante la noche	0	EAV110	0
17	Femenino	43	2020-04-30	5	021717022020	EAV12	3	EAV	12	Fueron fáciles las preguntas?	1	EAV121	Si
17	Femenino	43	2020-04-30	5	021717022020	ESCALA CAMBIO 1	4	ESCALA CAMBIO	1	Ha mejorado o empeorado sus síntomas	3	ESCALA CAMBIO 13	Algo mejor
17	Femenino	43	2020-04-30	5	021717022020	ESCALA CAMBIO 2	4	ESCALA CAMBIO	2	Fueron fáciles las preguntas?	1	ESCALA CAMBIO 21	Si
17	Femenino	43	2020-04-30	5	021717022020	ESCALA RINITIS1	5	ESCALA RINITIS	1	Obstrucción nasal	Si	ESCALA RINITIS2Si	Si
17	Femenino	43	2020-04-30	5	021717022020	ESCALA RINITIS2	5	ESCALA RINITIS	2	Estornudos a repetición	Si	ESCALA RINITIS3Si	Si
17	Femenino	43	2020-04-30	5	021717022020	ESCALA RINITIS3	5	ESCALA RINITIS	3	Rasquiña en la nariz	Si	ESCALA RINITIS4Si	Si
17	Femenino	43	2020-04-30	5	021717022020	ESCALA RINITIS4	5	ESCALA RINITIS	4	Secreción o moco como agua	Si	ESCALA RINITIS5Si	Si
17	Femenino	43	2020-04-30	5	021717022020	ESCALA RINITIS5	5	ESCALA RINITIS	5	Mas de 4 días a la semana	Si	ESCALA RINITIS6Si	Si
17	Femenino	43	2020-04-30	5	021717022020	ESCALA RINITIS6	5	ESCALA RINITIS	6	Mas de 4 semanas seguidas	Si	ESCALA RINITIS7Si	Si
17	Femenino	43	2020-04-30	5	021717022020	ESCALA RINITIS7	5	ESCALA RINITIS	7	Le alteran el sueno	No	ESCALA RINITIS8No	No
17	Femenino	43	2020-04-30	5	021717022020	ESCALA RINITIS8	5	ESCALA RINITIS	8	Le afecta la realización de sus actividades diarias/ deportivas	No	ESCALA RINITIS9No	No
17	Femenino	43	2020-04-30	5	021717022020	ESCALA RINITIS9	5	ESCALA RINITIS	9	Interfieren en sus actividades laborales o escolares	No	ESCALA RINITIS10No	No
17	Femenino	43	2020-04-30	5	021717022020	ESCALA RINITIS10	5	ESCALA RINITIS	10	Le afectan su vida, lo incapacitan	No	ESCALA RINITIS11No	No
17	Femenino	43	2020-04-30	5	021717022020	ESCALA RINITIS12	5	ESCALA RINITIS	12	Fueron fáciles las preguntas?	1	ESCALA RINITIS121	Si
17	Femenino	43	2020-04-30	5	021717022020	MEDICACION1	6	MEDICACION	1	La Medicación Aumento o disminuyo?	3	MEDICACION13	Se mantuvo
17	Femenino	43	2020-04-30	5	021717022020	CLASIFICACION DE LA RINITIS1	7	CLASIFICACION DE LA RINITIS	1	Clasificacion de la Rinitis	1	CLASIFICACION DE LA RINITIS11	Leve
18	Femenino	44	2020-03-09	10	011817022020	CARAT1	1	CARAT	1	Congestión Nasal?	3	CARAT1 a 93	Nunca
18	Femenino	44	2020-03-09	10	011817022020	CARAT2	1	CARAT	2	Estornudos?	3	CARAT1 a 93	Nunca
18	Femenino	44	2020-03-09	10	011817022020	CARAT3	1	CARAT	3	Rasquiña en la nariz?	3	CARAT1 a 93	Nunca
18	Femenino	44	2020-03-09	10	011817022020	CARAT4	1	CARAT	4	Salida de moco por la nariz?	3	CARAT1 a 93	Nunca
18	Femenino	44	2020-03-09	10	011817022020	CARAT5	1	CARAT	5	Falta de aire/ahogo?	3	CARAT1 a 93	Nunca
18	Femenino	44	2020-03-09	10	011817022020	CARAT6	1	CARAT	6	Silbidos en el pecho?	3	CARAT1 a 93	Nunca
18	Femenino	44	2020-03-09	10	011817022020	CARAT7	1	CARAT	7	Presión en el pecho durante un esfuerzo Físico?	3	CARAT1 a 93	Nunca
18	Femenino	44	2020-03-09	10	011817022020	CARAT8	1	CARAT	8	Cansancio/Dificultad en realizar sus actividades diarias?	3	CARAT1 a 93	Nunca
18	Femenino	44	2020-03-09	10	011817022020	CARAT9	1	CARAT	9	Se despierta por la noche?	3	CARAT1 a 93	Nunca
18	Femenino	44	2020-03-09	10	011817022020	CARAT10	1	CARAT	10	Aumentar el uso de sus medicamentos?	2	CARAT102	Nunca
18	Femenino	44	2020-03-09	10	011817022020	CARAT11	1	CARAT	11	Fueron fáciles las preguntas?	1	CARAT111	Si
18	Femenino	44	2020-03-09	10	011817022020	ACQ51	2	ACQ5	1	Durante la ultima semana con que frecuencia se despertó por la noche debido al asma?	0	ACQ510	Nunca
18	Femenino	44	2020-03-09	10	011817022020	ACQ52	2	ACQ5	2	Durante la ultima semana como fueron de graves los síntomas de asma que tuvo al despertarse por la mañana?	0	ACQ520	No tuvo síntomas
18	Femenino	44	2020-03-09	10	011817022020	ACQ53	2	ACQ5	3	Durante la ultima semana hasta que punto el asma le limito sus actividades?	0	ACQ530	Nada limitado
18	Femenino	44	2020-03-09	10	011817022020	ACQ54	2	ACQ5	4	Durante la ultima semana hasta que punto noto que le hacia falta el aire debido al asma?	0	ACQ540	Nada en absoluto
18	Femenino	44	2020-03-09	10	011817022020	ACQ55	2	ACQ5	5	Durante la ultima semana cuanto tiempo tuvo silbidos o pitidos en el pecho?	0	ACQ550	Nunca
18	Femenino	44	2020-03-09	10	011817022020	ACQ56	2	ACQ5	6	Fueron fáciles las preguntas?	1	ACQ561	Si
18	Femenino	44	2020-03-09	10	011817022020	EAV1	3	EAV	1	Los síntomas de la rinitis alérgica en forma global	87	EAV187	87
18	Femenino	44	2020-03-09	10	011817022020	EAV2	3	EAV	2	Obstrucción nasal	95	EAV295	95
18	Femenino	44	2020-03-09	10	011817022020	EAV3	3	EAV	3	Estornudos a repetición	77	EAV377	77
18	Femenino	44	2020-03-09	10	011817022020	EAV4	3	EAV	4	Rasquiña nasal	80	EAV480	80
18	Femenino	44	2020-03-09	10	011817022020	EAV5	3	EAV	5	Presencia de secreción o moco como agua	90	EAV590	90
18	Femenino	44	2020-03-09	10	011817022020	EAV6	3	EAV	6	Sensación de falta de aire	98	EAV698	98
18	Femenino	44	2020-03-09	10	011817022020	EAV7	3	EAV	7	Los síntomas de asma es forma global	89	EAV789	89
18	Femenino	44	2020-03-09	10	011817022020	EAV8	3	EAV	8	Silbidos en el pecho?	97	EAV897	97
18	Femenino	44	2020-03-09	10	011817022020	EAV9	3	EAV	9	Sensación de opresión en el pecho durante un esfuerzo físico	99	EAV999	99
18	Femenino	44	2020-03-09	10	011817022020	EAV10	3	EAV	10	Cansancio o dificultad para realizar las actividades diarias	99	EAV1099	99
18	Femenino	44	2020-03-09	10	011817022020	EAV11	3	EAV	11	Se despierta durante la noche	86	EAV1186	86
18	Femenino	44	2020-03-09	10	011817022020	EAV12	3	EAV	12	Fueron fáciles las preguntas?	2	EAV122	No
18	Femenino	44	2020-03-09	10	011817022020	ESCALA CAMBIO 1	4	ESCALA CAMBIO	1	Ha mejorado o empeorado sus síntomas	7	ESCALA CAMBIO 17	Extremadamente mejor
18	Femenino	44	2020-03-09	10	011817022020	ESCALA CAMBIO 2	4	ESCALA CAMBIO	2	Fueron fáciles las preguntas?	1	ESCALA CAMBIO 21	Si
18	Femenino	44	2020-03-09	10	011817022020	ESCALA RINITIS1	5	ESCALA RINITIS	1	Obstrucción nasal	Si	ESCALA RINITIS2Si	Si
18	Femenino	44	2020-03-09	10	011817022020	ESCALA RINITIS2	5	ESCALA RINITIS	2	Estornudos a repetición	Si	ESCALA RINITIS3Si	Si
18	Femenino	44	2020-03-09	10	011817022020	ESCALA RINITIS3	5	ESCALA RINITIS	3	Rasquiña en la nariz	Si	ESCALA RINITIS4Si	Si
18	Femenino	44	2020-03-09	10	011817022020	ESCALA RINITIS4	5	ESCALA RINITIS	4	Secreción o moco como agua	Si	ESCALA RINITIS5Si	Si
18	Femenino	44	2020-03-09	10	011817022020	ESCALA RINITIS5	5	ESCALA RINITIS	5	Mas de 4 días a la semana	No	ESCALA RINITIS6No	No
18	Femenino	44	2020-03-09	10	011817022020	ESCALA RINITIS6	5	ESCALA RINITIS	6	Mas de 4 semanas seguidas	No	ESCALA RINITIS7No	No
18	Femenino	44	2020-03-09	10	011817022020	ESCALA RINITIS7	5	ESCALA RINITIS	7	Le alteran el sueno	Si	ESCALA RINITIS8Si	Si
18	Femenino	44	2020-03-09	10	011817022020	ESCALA RINITIS8	5	ESCALA RINITIS	8	Le afecta la realización de sus actividades diarias/ deportivas	Si	ESCALA RINITIS9Si	Si
18	Femenino	44	2020-03-09	10	011817022020	ESCALA RINITIS9	5	ESCALA RINITIS	9	Interfieren en sus actividades laborales o escolares	Si	ESCALA RINITIS10Si	Si
18	Femenino	44	2020-03-09	10	011817022020	ESCALA RINITIS10	5	ESCALA RINITIS	10	Le afectan su vida, lo incapacitan	Si	ESCALA RINITIS11Si	Si
18	Femenino	44	2020-03-09	10	011817022020	ESCALA RINITIS12	5	ESCALA RINITIS	12	Fueron fáciles las preguntas?	1	ESCALA RINITIS121	Si
18	Femenino	44	2020-03-09	10	011817022020	MEDICACION1	6	MEDICACION	1	La Medicación Aumento o disminuyo?	3	MEDICACION13	Se mantuvo
18	Femenino	44	2020-03-09	10	011817022020	CLASIFICACION DE LA RINITIS1	7	CLASIFICACION DE LA RINITIS	1	Clasificacion de la Rinitis	1	CLASIFICACION DE LA RINITIS11	Leve
19	Femenino	33	2021-02-20	7	021917022020	CARAT1	1	CARAT	1	Congestión Nasal?	2	CARAT1 a 92	Hasta uno o dos días a la semana
19	Femenino	33	2021-02-20	7	021917022020	CARAT2	1	CARAT	2	Estornudos?	2	CARAT1 a 92	Hasta uno o dos días a la semana
19	Femenino	33	2021-02-20	7	021917022020	CARAT3	1	CARAT	3	Rasquiña en la nariz?	3	CARAT1 a 93	Nunca
19	Femenino	33	2021-02-20	7	021917022020	CARAT4	1	CARAT	4	Salida de moco por la nariz?	2	CARAT1 a 92	Hasta uno o dos días a la semana
19	Femenino	33	2021-02-20	7	021917022020	CARAT5	1	CARAT	5	Falta de aire/ahogo?	3	CARAT1 a 93	Nunca
19	Femenino	33	2021-02-20	7	021917022020	CARAT6	1	CARAT	6	Silbidos en el pecho?	3	CARAT1 a 93	Nunca
19	Femenino	33	2021-02-20	7	021917022020	CARAT7	1	CARAT	7	Presión en el pecho durante un esfuerzo Físico?	2	CARAT1 a 92	Hasta uno o dos días a la semana
19	Femenino	33	2021-02-20	7	021917022020	CARAT8	1	CARAT	8	Cansancio/Dificultad en realizar sus actividades diarias?	3	CARAT1 a 93	Nunca
19	Femenino	33	2021-02-20	7	021917022020	CARAT9	1	CARAT	9	Se despierta por la noche?	3	CARAT1 a 93	Nunca
19	Femenino	33	2021-02-20	7	021917022020	CARAT10	1	CARAT	10	Aumentar el uso de sus medicamentos?	2	CARAT102	Nunca
19	Femenino	33	2021-02-20	7	021917022020	CARAT11	1	CARAT	11	Fueron fáciles las preguntas?	1	CARAT111	Si
19	Femenino	33	2021-02-20	7	021917022020	ACQ51	2	ACQ5	1	Durante la ultima semana con que frecuencia se despertó por la noche debido al asma?	0	ACQ510	Nunca
19	Femenino	33	2021-02-20	7	021917022020	ACQ52	2	ACQ5	2	Durante la ultima semana como fueron de graves los síntomas de asma que tuvo al despertarse por la mañana?	0	ACQ520	No tuvo síntomas
19	Femenino	33	2021-02-20	7	021917022020	ACQ53	2	ACQ5	3	Durante la ultima semana hasta que punto el asma le limito sus actividades?	0	ACQ530	Nada limitado
19	Femenino	33	2021-02-20	7	021917022020	ACQ54	2	ACQ5	4	Durante la ultima semana hasta que punto noto que le hacia falta el aire debido al asma?	0	ACQ540	Nada en absoluto
19	Femenino	33	2021-02-20	7	021917022020	ACQ55	2	ACQ5	5	Durante la ultima semana cuanto tiempo tuvo silbidos o pitidos en el pecho?	0	ACQ550	Nunca
19	Femenino	33	2021-02-20	7	021917022020	ACQ56	2	ACQ5	6	Fueron fáciles las preguntas?	1	ACQ561	Si
19	Femenino	33	2021-02-20	7	021917022020	EAV1	3	EAV	1	Los síntomas de la rinitis alérgica en forma global	60	EAV160	60
19	Femenino	33	2021-02-20	7	021917022020	EAV2	3	EAV	2	Obstrucción nasal	40	EAV240	40
19	Femenino	33	2021-02-20	7	021917022020	EAV3	3	EAV	3	Estornudos a repetición	50	EAV350	50
19	Femenino	33	2021-02-20	7	021917022020	EAV4	3	EAV	4	Rasquiña nasal	50	EAV450	50
19	Femenino	33	2021-02-20	7	021917022020	EAV5	3	EAV	5	Presencia de secreción o moco como agua	40	EAV540	40
19	Femenino	33	2021-02-20	7	021917022020	EAV6	3	EAV	6	Sensación de falta de aire	50	EAV650	50
19	Femenino	33	2021-02-20	7	021917022020	EAV7	3	EAV	7	Los síntomas de asma es forma global	50	EAV750	50
19	Femenino	33	2021-02-20	7	021917022020	EAV8	3	EAV	8	Silbidos en el pecho?	40	EAV840	40
19	Femenino	33	2021-02-20	7	021917022020	EAV9	3	EAV	9	Sensación de opresión en el pecho durante un esfuerzo físico	60	EAV960	60
19	Femenino	33	2021-02-20	7	021917022020	EAV10	3	EAV	10	Cansancio o dificultad para realizar las actividades diarias	0	EAV100	0
19	Femenino	33	2021-02-20	7	021917022020	EAV11	3	EAV	11	Se despierta durante la noche	40	EAV1140	40
19	Femenino	33	2021-02-20	7	021917022020	EAV12	3	EAV	12	Fueron fáciles las preguntas?	1	EAV121	Si
19	Femenino	33	2021-02-20	7	021917022020	ESCALA CAMBIO 1	4	ESCALA CAMBIO	1	Ha mejorado o empeorado sus síntomas	2	ESCALA CAMBIO 12	Un poco mejor
19	Femenino	33	2021-02-20	7	021917022020	ESCALA CAMBIO 2	4	ESCALA CAMBIO	2	Fueron fáciles las preguntas?	1	ESCALA CAMBIO 21	Si
19	Femenino	33	2021-02-20	7	021917022020	ESCALA RINITIS1	5	ESCALA RINITIS	1	Obstrucción nasal	Si	ESCALA RINITIS2Si	Si
19	Femenino	33	2021-02-20	7	021917022020	ESCALA RINITIS2	5	ESCALA RINITIS	2	Estornudos a repetición	Si	ESCALA RINITIS3Si	Si
19	Femenino	33	2021-02-20	7	021917022020	ESCALA RINITIS3	5	ESCALA RINITIS	3	Rasquiña en la nariz	Si	ESCALA RINITIS4Si	Si
19	Femenino	33	2021-02-20	7	021917022020	ESCALA RINITIS4	5	ESCALA RINITIS	4	Secreción o moco como agua	Si	ESCALA RINITIS5Si	Si
19	Femenino	33	2021-02-20	7	021917022020	ESCALA RINITIS5	5	ESCALA RINITIS	5	Mas de 4 días a la semana	No	ESCALA RINITIS6No	No
19	Femenino	33	2021-02-20	7	021917022020	ESCALA RINITIS6	5	ESCALA RINITIS	6	Mas de 4 semanas seguidas	No	ESCALA RINITIS7No	No
19	Femenino	33	2021-02-20	7	021917022020	ESCALA RINITIS7	5	ESCALA RINITIS	7	Le alteran el sueno	No	ESCALA RINITIS8No	No
19	Femenino	33	2021-02-20	7	021917022020	ESCALA RINITIS8	5	ESCALA RINITIS	8	Le afecta la realización de sus actividades diarias/ deportivas	No	ESCALA RINITIS9No	No
19	Femenino	33	2021-02-20	7	021917022020	ESCALA RINITIS9	5	ESCALA RINITIS	9	Interfieren en sus actividades laborales o escolares	No	ESCALA RINITIS10No	No
19	Femenino	33	2021-02-20	7	021917022020	ESCALA RINITIS10	5	ESCALA RINITIS	10	Le afectan su vida, lo incapacitan	No	ESCALA RINITIS11No	No
19	Femenino	33	2021-02-20	7	021917022020	ESCALA RINITIS12	5	ESCALA RINITIS	12	Fueron fáciles las preguntas?	1	ESCALA RINITIS121	Si
19	Femenino	33	2021-02-20	7	021917022020	MEDICACION1	6	MEDICACION	1	La Medicación Aumento o disminuyo?	3	MEDICACION13	Se mantuvo
19	Femenino	33	2021-02-20	7	021917022020	CLASIFICACION DE LA RINITIS1	7	CLASIFICACION DE LA RINITIS	1	Clasificacion de la Rinitis	2	CLASIFICACION DE LA RINITIS12	Moderada a Severa
20	Femenino	40	2020-05-30	5	022017022020	CARAT1	1	CARAT	1	Congestión Nasal?	1	CARAT1 a 91	Mas de dos días a la semana
20	Femenino	40	2020-05-30	5	022017022020	CARAT2	1	CARAT	2	Estornudos?	1	CARAT1 a 91	Mas de dos días a la semana
20	Femenino	40	2020-05-30	5	022017022020	CARAT3	1	CARAT	3	Rasquiña en la nariz?	1	CARAT1 a 91	Mas de dos días a la semana
20	Femenino	40	2020-05-30	5	022017022020	CARAT4	1	CARAT	4	Salida de moco por la nariz?	1	CARAT1 a 91	Mas de dos días a la semana
20	Femenino	40	2020-05-30	5	022017022020	CARAT5	1	CARAT	5	Falta de aire/ahogo?	3	CARAT1 a 93	Nunca
20	Femenino	40	2020-05-30	5	022017022020	CARAT6	1	CARAT	6	Silbidos en el pecho?	3	CARAT1 a 93	Nunca
20	Femenino	40	2020-05-30	5	022017022020	CARAT7	1	CARAT	7	Presión en el pecho durante un esfuerzo Físico?	3	CARAT1 a 93	Nunca
20	Femenino	40	2020-05-30	5	022017022020	CARAT8	1	CARAT	8	Cansancio/Dificultad en realizar sus actividades diarias?	2	CARAT1 a 92	Hasta uno o dos días a la semana
20	Femenino	40	2020-05-30	5	022017022020	CARAT9	1	CARAT	9	Se despierta por la noche?	0	CARAT1 a 90	Casi o todos los días
20	Femenino	40	2020-05-30	5	022017022020	CARAT10	1	CARAT	10	Aumentar el uso de sus medicamentos?	1	CARAT101	Menos de 7 días
20	Femenino	40	2020-05-30	5	022017022020	CARAT11	1	CARAT	11	Fueron fáciles las preguntas?	1	CARAT111	Si
20	Femenino	40	2020-05-30	5	022017022020	ACQ51	2	ACQ5	1	Durante la ultima semana con que frecuencia se despertó por la noche debido al asma?	0	ACQ510	Nunca
20	Femenino	40	2020-05-30	5	022017022020	ACQ52	2	ACQ5	2	Durante la ultima semana como fueron de graves los síntomas de asma que tuvo al despertarse por la mañana?	0	ACQ520	No tuvo síntomas
20	Femenino	40	2020-05-30	5	022017022020	ACQ53	2	ACQ5	3	Durante la ultima semana hasta que punto el asma le limito sus actividades?	0	ACQ530	Nada limitado
20	Femenino	40	2020-05-30	5	022017022020	ACQ54	2	ACQ5	4	Durante la ultima semana hasta que punto noto que le hacia falta el aire debido al asma?	0	ACQ540	Nada en absoluto
20	Femenino	40	2020-05-30	5	022017022020	ACQ55	2	ACQ5	5	Durante la ultima semana cuanto tiempo tuvo silbidos o pitidos en el pecho?	0	ACQ550	Nunca
20	Femenino	40	2020-05-30	5	022017022020	ACQ56	2	ACQ5	6	Fueron fáciles las preguntas?	1	ACQ561	Si
20	Femenino	40	2020-05-30	5	022017022020	EAV1	3	EAV	1	Los síntomas de la rinitis alérgica en forma global	70	EAV170	70
20	Femenino	40	2020-05-30	5	022017022020	EAV2	3	EAV	2	Obstrucción nasal	75	EAV275	75
20	Femenino	40	2020-05-30	5	022017022020	EAV3	3	EAV	3	Estornudos a repetición	75	EAV375	75
20	Femenino	40	2020-05-30	5	022017022020	EAV4	3	EAV	4	Rasquiña nasal	75	EAV475	75
20	Femenino	40	2020-05-30	5	022017022020	EAV5	3	EAV	5	Presencia de secreción o moco como agua	75	EAV575	75
20	Femenino	40	2020-05-30	5	022017022020	EAV6	3	EAV	6	Sensación de falta de aire	0	EAV60	0
20	Femenino	40	2020-05-30	5	022017022020	EAV7	3	EAV	7	Los síntomas de asma es forma global	0	EAV70	0
20	Femenino	40	2020-05-30	5	022017022020	EAV8	3	EAV	8	Silbidos en el pecho?	0	EAV80	0
20	Femenino	40	2020-05-30	5	022017022020	EAV9	3	EAV	9	Sensación de opresión en el pecho durante un esfuerzo físico	0	EAV90	0
20	Femenino	40	2020-05-30	5	022017022020	EAV10	3	EAV	10	Cansancio o dificultad para realizar las actividades diarias	0	EAV100	0
20	Femenino	40	2020-05-30	5	022017022020	EAV11	3	EAV	11	Se despierta durante la noche	0	EAV110	0
20	Femenino	40	2020-05-30	5	022017022020	EAV12	3	EAV	12	Fueron fáciles las preguntas?	1	EAV121	Si
20	Femenino	40	2020-05-30	5	022017022020	ESCALA CAMBIO 1	4	ESCALA CAMBIO	1	Ha mejorado o empeorado sus síntomas	-5	ESCALA CAMBIO 1-5	Bastante peor
20	Femenino	40	2020-05-30	5	022017022020	ESCALA CAMBIO 2	4	ESCALA CAMBIO	2	Fueron fáciles las preguntas?	1	ESCALA CAMBIO 21	Si
20	Femenino	40	2020-05-30	5	022017022020	ESCALA RINITIS1	5	ESCALA RINITIS	1	Obstrucción nasal	Si	ESCALA RINITIS2Si	Si
20	Femenino	40	2020-05-30	5	022017022020	ESCALA RINITIS2	5	ESCALA RINITIS	2	Estornudos a repetición	Si	ESCALA RINITIS3Si	Si
20	Femenino	40	2020-05-30	5	022017022020	ESCALA RINITIS3	5	ESCALA RINITIS	3	Rasquiña en la nariz	Si	ESCALA RINITIS4Si	Si
20	Femenino	40	2020-05-30	5	022017022020	ESCALA RINITIS4	5	ESCALA RINITIS	4	Secreción o moco como agua	Si	ESCALA RINITIS5Si	Si
20	Femenino	40	2020-05-30	5	022017022020	ESCALA RINITIS5	5	ESCALA RINITIS	5	Mas de 4 días a la semana	Si	ESCALA RINITIS6Si	Si
20	Femenino	40	2020-05-30	5	022017022020	ESCALA RINITIS6	5	ESCALA RINITIS	6	Mas de 4 semanas seguidas	No	ESCALA RINITIS7No	No
20	Femenino	40	2020-05-30	5	022017022020	ESCALA RINITIS7	5	ESCALA RINITIS	7	Le alteran el sueno	No	ESCALA RINITIS8No	No
20	Femenino	40	2020-05-30	5	022017022020	ESCALA RINITIS8	5	ESCALA RINITIS	8	Le afecta la realización de sus actividades diarias/ deportivas	No	ESCALA RINITIS9No	No
20	Femenino	40	2020-05-30	5	022017022020	ESCALA RINITIS9	5	ESCALA RINITIS	9	Interfieren en sus actividades laborales o escolares	No	ESCALA RINITIS10No	No
20	Femenino	40	2020-05-30	5	022017022020	ESCALA RINITIS10	5	ESCALA RINITIS	10	Le afectan su vida, lo incapacitan	No	ESCALA RINITIS11No	No
20	Femenino	40	2020-05-30	5	022017022020	ESCALA RINITIS12	5	ESCALA RINITIS	12	Fueron fáciles las preguntas?	1	ESCALA RINITIS121	Si
20	Femenino	40	2020-05-30	5	022017022020	MEDICACION1	6	MEDICACION	1	La Medicación Aumento o disminuyo?	3	MEDICACION13	Se mantuvo
20	Femenino	40	2020-05-30	5	022017022020	CLASIFICACION DE LA RINITIS1	7	CLASIFICACION DE LA RINITIS	1	Clasificacion de la Rinitis	1	CLASIFICACION DE LA RINITIS11	Leve
21	Femenino	27	2021-02-20	6	022118022020	CARAT1	1	CARAT	1	Congestión Nasal?	0	CARAT1 a 90	Casi o todos los días
21	Femenino	27	2021-02-20	6	022118022020	CARAT2	1	CARAT	2	Estornudos?	0	CARAT1 a 90	Casi o todos los días
21	Femenino	27	2021-02-20	6	022118022020	CARAT3	1	CARAT	3	Rasquiña en la nariz?	0	CARAT1 a 90	Casi o todos los días
21	Femenino	27	2021-02-20	6	022118022020	CARAT4	1	CARAT	4	Salida de moco por la nariz?	0	CARAT1 a 90	Casi o todos los días
21	Femenino	27	2021-02-20	6	022118022020	CARAT5	1	CARAT	5	Falta de aire/ahogo?	3	CARAT1 a 93	Nunca
21	Femenino	27	2021-02-20	6	022118022020	CARAT6	1	CARAT	6	Silbidos en el pecho?	3	CARAT1 a 93	Nunca
21	Femenino	27	2021-02-20	6	022118022020	CARAT7	1	CARAT	7	Presión en el pecho durante un esfuerzo Físico?	2	CARAT1 a 92	Hasta uno o dos días a la semana
21	Femenino	27	2021-02-20	6	022118022020	CARAT8	1	CARAT	8	Cansancio/Dificultad en realizar sus actividades diarias?	2	CARAT1 a 92	Hasta uno o dos días a la semana
21	Femenino	27	2021-02-20	6	022118022020	CARAT9	1	CARAT	9	Se despierta por la noche?	2	CARAT1 a 92	Hasta uno o dos días a la semana
21	Femenino	27	2021-02-20	6	022118022020	CARAT10	1	CARAT	10	Aumentar el uso de sus medicamentos?	2	CARAT102	Nunca
21	Femenino	27	2021-02-20	6	022118022020	CARAT11	1	CARAT	11	Fueron fáciles las preguntas?	1	CARAT111	Si
21	Femenino	27	2021-02-20	6	022118022020	ACQ51	2	ACQ5	1	Durante la ultima semana con que frecuencia se despertó por la noche debido al asma?	2	ACQ512	Unas Pocas Veces
21	Femenino	27	2021-02-20	6	022118022020	ACQ52	2	ACQ5	2	Durante la ultima semana como fueron de graves los síntomas de asma que tuvo al despertarse por la mañana?	1	ACQ521	Síntomas muy ligeros
21	Femenino	27	2021-02-20	6	022118022020	ACQ53	2	ACQ5	3	Durante la ultima semana hasta que punto el asma le limito sus actividades?	2	ACQ532	Poco limitado
21	Femenino	27	2021-02-20	6	022118022020	ACQ54	2	ACQ5	4	Durante la ultima semana hasta que punto noto que le hacia falta el aire debido al asma?	2	ACQ542	Un poco
21	Femenino	27	2021-02-20	6	022118022020	ACQ55	2	ACQ5	5	Durante la ultima semana cuanto tiempo tuvo silbidos o pitidos en el pecho?	2	ACQ552	Poco tiempo
21	Femenino	27	2021-02-20	6	022118022020	ACQ56	2	ACQ5	6	Fueron fáciles las preguntas?	1	ACQ561	Si
21	Femenino	27	2021-02-20	6	022118022020	EAV1	3	EAV	1	Los síntomas de la rinitis alérgica en forma global	80	EAV180	80
21	Femenino	27	2021-02-20	6	022118022020	EAV2	3	EAV	2	Obstrucción nasal	80	EAV280	80
21	Femenino	27	2021-02-20	6	022118022020	EAV3	3	EAV	3	Estornudos a repetición	70	EAV370	70
21	Femenino	27	2021-02-20	6	022118022020	EAV4	3	EAV	4	Rasquiña nasal	80	EAV480	80
21	Femenino	27	2021-02-20	6	022118022020	EAV5	3	EAV	5	Presencia de secreción o moco como agua	80	EAV580	80
21	Femenino	27	2021-02-20	6	022118022020	EAV6	3	EAV	6	Sensación de falta de aire	70	EAV670	70
21	Femenino	27	2021-02-20	6	022118022020	EAV7	3	EAV	7	Los síntomas de asma es forma global	80	EAV780	80
21	Femenino	27	2021-02-20	6	022118022020	EAV8	3	EAV	8	Silbidos en el pecho?	100	EAV8100	100
21	Femenino	27	2021-02-20	6	022118022020	EAV9	3	EAV	9	Sensación de opresión en el pecho durante un esfuerzo físico	90	EAV990	90
21	Femenino	27	2021-02-20	6	022118022020	EAV10	3	EAV	10	Cansancio o dificultad para realizar las actividades diarias	90	EAV1090	90
21	Femenino	27	2021-02-20	6	022118022020	EAV11	3	EAV	11	Se despierta durante la noche	70	EAV1170	70
21	Femenino	27	2021-02-20	6	022118022020	EAV12	3	EAV	12	Fueron fáciles las preguntas?	1	EAV121	Si
21	Femenino	27	2021-02-20	6	022118022020	ESCALA CAMBIO 1	4	ESCALA CAMBIO	1	Ha mejorado o empeorado sus síntomas	4	ESCALA CAMBIO 14	Moderadamente mejor
21	Femenino	27	2021-02-20	6	022118022020	ESCALA CAMBIO 2	4	ESCALA CAMBIO	2	Fueron fáciles las preguntas?	1	ESCALA CAMBIO 21	Si
21	Femenino	27	2021-02-20	6	022118022020	ESCALA RINITIS1	5	ESCALA RINITIS	1	Obstrucción nasal	Si	ESCALA RINITIS2Si	Si
21	Femenino	27	2021-02-20	6	022118022020	ESCALA RINITIS2	5	ESCALA RINITIS	2	Estornudos a repetición	Si	ESCALA RINITIS3Si	Si
21	Femenino	27	2021-02-20	6	022118022020	ESCALA RINITIS3	5	ESCALA RINITIS	3	Rasquiña en la nariz	Si	ESCALA RINITIS4Si	Si
21	Femenino	27	2021-02-20	6	022118022020	ESCALA RINITIS4	5	ESCALA RINITIS	4	Secreción o moco como agua	Si	ESCALA RINITIS5Si	Si
21	Femenino	27	2021-02-20	6	022118022020	ESCALA RINITIS5	5	ESCALA RINITIS	5	Mas de 4 días a la semana	Si	ESCALA RINITIS6Si	Si
21	Femenino	27	2021-02-20	6	022118022020	ESCALA RINITIS6	5	ESCALA RINITIS	6	Mas de 4 semanas seguidas	Si	ESCALA RINITIS7Si	Si
21	Femenino	27	2021-02-20	6	022118022020	ESCALA RINITIS7	5	ESCALA RINITIS	7	Le alteran el sueno	No	ESCALA RINITIS8No	No
21	Femenino	27	2021-02-20	6	022118022020	ESCALA RINITIS8	5	ESCALA RINITIS	8	Le afecta la realización de sus actividades diarias/ deportivas	No	ESCALA RINITIS9No	No
21	Femenino	27	2021-02-20	6	022118022020	ESCALA RINITIS9	5	ESCALA RINITIS	9	Interfieren en sus actividades laborales o escolares	No	ESCALA RINITIS10No	No
21	Femenino	27	2021-02-20	6	022118022020	ESCALA RINITIS10	5	ESCALA RINITIS	10	Le afectan su vida, lo incapacitan	No	ESCALA RINITIS11No	Si
21	Femenino	27	2021-02-20	6	022118022020	ESCALA RINITIS12	5	ESCALA RINITIS	12	Fueron fáciles las preguntas?	1	ESCALA RINITIS121	Si
21	Femenino	27	2021-02-20	6	022118022020	MEDICACION1	6	MEDICACION	1	La Medicación Aumento o disminuyo?	3	MEDICACION13	Se mantuvo
21	Femenino	27	2021-02-20	6	022118022020	CLASIFICACION DE LA RINITIS1	7	CLASIFICACION DE LA RINITIS	1	Clasificacion de la Rinitis	1	CLASIFICACION DE LA RINITIS11	Leve
22	Femenino	20	2020-05-30	3	022219022020	CARAT1	1	CARAT	1	Congestión Nasal?	1	CARAT1 a 91	Mas de dos días a la semana
22	Femenino	20	2020-05-30	3	022219022020	CARAT2	1	CARAT	2	Estornudos?	2	CARAT1 a 92	Hasta uno o dos días a la semana
22	Femenino	20	2020-05-30	3	022219022020	CARAT3	1	CARAT	3	Rasquiña en la nariz?	3	CARAT1 a 93	Nunca
22	Femenino	20	2020-05-30	3	022219022020	CARAT4	1	CARAT	4	Salida de moco por la nariz?	3	CARAT1 a 93	Nunca
22	Femenino	20	2020-05-30	3	022219022020	CARAT5	1	CARAT	5	Falta de aire/ahogo?	3	CARAT1 a 93	Nunca
22	Femenino	20	2020-05-30	3	022219022020	CARAT6	1	CARAT	6	Silbidos en el pecho?	3	CARAT1 a 93	Nunca
22	Femenino	20	2020-05-30	3	022219022020	CARAT7	1	CARAT	7	Presión en el pecho durante un esfuerzo Físico?	3	CARAT1 a 93	Nunca
22	Femenino	20	2020-05-30	3	022219022020	CARAT8	1	CARAT	8	Cansancio/Dificultad en realizar sus actividades diarias?	3	CARAT1 a 93	Nunca
22	Femenino	20	2020-05-30	3	022219022020	CARAT9	1	CARAT	9	Se despierta por la noche?	2	CARAT1 a 92	Hasta uno o dos días a la semana
22	Femenino	20	2020-05-30	3	022219022020	CARAT10	1	CARAT	10	Aumentar el uso de sus medicamentos?	1	CARAT101	Menos de 7 días
22	Femenino	20	2020-05-30	3	022219022020	CARAT11	1	CARAT	11	Fueron fáciles las preguntas?	1	CARAT111	Si
22	Femenino	20	2020-05-30	3	022219022020	ACQ51	2	ACQ5	1	Durante la ultima semana con que frecuencia se despertó por la noche debido al asma?	0	ACQ510	Nunca
22	Femenino	20	2020-05-30	3	022219022020	ACQ52	2	ACQ5	2	Durante la ultima semana como fueron de graves los síntomas de asma que tuvo al despertarse por la mañana?	0	ACQ520	No tuvo síntomas
22	Femenino	20	2020-05-30	3	022219022020	ACQ53	2	ACQ5	3	Durante la ultima semana hasta que punto el asma le limito sus actividades?	0	ACQ530	Nada limitado
22	Femenino	20	2020-05-30	3	022219022020	ACQ54	2	ACQ5	4	Durante la ultima semana hasta que punto noto que le hacia falta el aire debido al asma?	0	ACQ540	Nada en absoluto
22	Femenino	20	2020-05-30	3	022219022020	ACQ55	2	ACQ5	5	Durante la ultima semana cuanto tiempo tuvo silbidos o pitidos en el pecho?	1	ACQ551	Casi nunca
22	Femenino	20	2020-05-30	3	022219022020	ACQ56	2	ACQ5	6	Fueron fáciles las preguntas?	1	ACQ561	Si
22	Femenino	20	2020-05-30	3	022219022020	EAV1	3	EAV	1	Los síntomas de la rinitis alérgica en forma global	25	EAV125	25
22	Femenino	20	2020-05-30	3	022219022020	EAV2	3	EAV	2	Obstrucción nasal	40	EAV240	40
22	Femenino	20	2020-05-30	3	022219022020	EAV3	3	EAV	3	Estornudos a repetición	15	EAV315	15
22	Femenino	20	2020-05-30	3	022219022020	EAV4	3	EAV	4	Rasquiña nasal	0	EAV40	0
22	Femenino	20	2020-05-30	3	022219022020	EAV5	3	EAV	5	Presencia de secreción o moco como agua	0	EAV50	0
22	Femenino	20	2020-05-30	3	022219022020	EAV6	3	EAV	6	Sensación de falta de aire	0	EAV60	0
22	Femenino	20	2020-05-30	3	022219022020	EAV7	3	EAV	7	Los síntomas de asma es forma global	0	EAV70	0
22	Femenino	20	2020-05-30	3	022219022020	EAV8	3	EAV	8	Silbidos en el pecho?	0	EAV80	0
22	Femenino	20	2020-05-30	3	022219022020	EAV9	3	EAV	9	Sensación de opresión en el pecho durante un esfuerzo físico	0	EAV90	0
22	Femenino	20	2020-05-30	3	022219022020	EAV10	3	EAV	10	Cansancio o dificultad para realizar las actividades diarias	0	EAV100	0
22	Femenino	20	2020-05-30	3	022219022020	EAV11	3	EAV	11	Se despierta durante la noche	1	EAV111	1
22	Femenino	20	2020-05-30	3	022219022020	EAV12	3	EAV	12	Fueron fáciles las preguntas?	1	EAV121	Si
22	Femenino	20	2020-05-30	3	022219022020	ESCALA CAMBIO 1	4	ESCALA CAMBIO	1	Ha mejorado o empeorado sus síntomas	1	ESCALA CAMBIO 11	Casi lo mismo
22	Femenino	20	2020-05-30	3	022219022020	ESCALA CAMBIO 2	4	ESCALA CAMBIO	2	Fueron fáciles las preguntas?	1	ESCALA CAMBIO 21	Si
22	Femenino	20	2020-05-30	3	022219022020	ESCALA RINITIS1	5	ESCALA RINITIS	1	Obstrucción nasal	Si	ESCALA RINITIS2Si	Si
22	Femenino	20	2020-05-30	3	022219022020	ESCALA RINITIS2	5	ESCALA RINITIS	2	Estornudos a repetición	Si	ESCALA RINITIS3Si	Si
22	Femenino	20	2020-05-30	3	022219022020	ESCALA RINITIS3	5	ESCALA RINITIS	3	Rasquiña en la nariz	No	ESCALA RINITIS4No	No
22	Femenino	20	2020-05-30	3	022219022020	ESCALA RINITIS4	5	ESCALA RINITIS	4	Secreción o moco como agua	No	ESCALA RINITIS5No	No
22	Femenino	20	2020-05-30	3	022219022020	ESCALA RINITIS5	5	ESCALA RINITIS	5	Mas de 4 días a la semana	No	ESCALA RINITIS6No	No
22	Femenino	20	2020-05-30	3	022219022020	ESCALA RINITIS6	5	ESCALA RINITIS	6	Mas de 4 semanas seguidas	No	ESCALA RINITIS7No	No
22	Femenino	20	2020-05-30	3	022219022020	ESCALA RINITIS7	5	ESCALA RINITIS	7	Le alteran el sueno	No	ESCALA RINITIS8No	No
22	Femenino	20	2020-05-30	3	022219022020	ESCALA RINITIS8	5	ESCALA RINITIS	8	Le afecta la realización de sus actividades diarias/ deportivas	No	ESCALA RINITIS9No	No
22	Femenino	20	2020-05-30	3	022219022020	ESCALA RINITIS9	5	ESCALA RINITIS	9	Interfieren en sus actividades laborales o escolares	No	ESCALA RINITIS10No	No
22	Femenino	20	2020-05-30	3	022219022020	ESCALA RINITIS10	5	ESCALA RINITIS	10	Le afectan su vida, lo incapacitan	Si	ESCALA RINITIS11Si	Si
22	Femenino	20	2020-05-30	3	022219022020	ESCALA RINITIS12	5	ESCALA RINITIS	12	Fueron fáciles las preguntas?	1	ESCALA RINITIS121	Si
22	Femenino	20	2020-05-30	3	022219022020	MEDICACION1	6	MEDICACION	1	La Medicación Aumento o disminuyo?	1	MEDICACION11	Aumento
22	Femenino	20	2020-05-30	3	022219022020	CLASIFICACION DE LA RINITIS1	7	CLASIFICACION DE LA RINITIS	1	Clasificacion de la Rinitis	1	CLASIFICACION DE LA RINITIS11	Leve
23	Femenino	46	2021-02-17	10	032319022020	CARAT1	1	CARAT	1	Congestión Nasal?	3	CARAT1 a 93	Nunca
23	Femenino	46	2021-02-17	10	032319022020	CARAT2	1	CARAT	2	Estornudos?	2	CARAT1 a 92	Hasta uno o dos días a la semana
23	Femenino	46	2021-02-17	10	032319022020	CARAT3	1	CARAT	3	Rasquiña en la nariz?	3	CARAT1 a 93	Nunca
23	Femenino	46	2021-02-17	10	032319022020	CARAT4	1	CARAT	4	Salida de moco por la nariz?	3	CARAT1 a 93	Nunca
23	Femenino	46	2021-02-17	10	032319022020	CARAT5	1	CARAT	5	Falta de aire/ahogo?	3	CARAT1 a 93	Nunca
23	Femenino	46	2021-02-17	10	032319022020	CARAT6	1	CARAT	6	Silbidos en el pecho?	2	CARAT1 a 92	Hasta uno o dos días a la semana
23	Femenino	46	2021-02-17	10	032319022020	CARAT7	1	CARAT	7	Presión en el pecho durante un esfuerzo Físico?	3	CARAT1 a 93	Nunca
23	Femenino	46	2021-02-17	10	032319022020	CARAT8	1	CARAT	8	Cansancio/Dificultad en realizar sus actividades diarias?	3	CARAT1 a 93	Nunca
23	Femenino	46	2021-02-17	10	032319022020	CARAT9	1	CARAT	9	Se despierta por la noche?	3	CARAT1 a 93	Nunca
23	Femenino	46	2021-02-17	10	032319022020	CARAT10	1	CARAT	10	Aumentar el uso de sus medicamentos?	3	CARAT103	No estoy tomando medicamentos
23	Femenino	46	2021-02-17	10	032319022020	CARAT11	1	CARAT	11	Fueron fáciles las preguntas?	1	CARAT111	Si
23	Femenino	46	2021-02-17	10	032319022020	ACQ51	2	ACQ5	1	Durante la ultima semana con que frecuencia se despertó por la noche debido al asma?	0	ACQ510	Nunca
23	Femenino	46	2021-02-17	10	032319022020	ACQ52	2	ACQ5	2	Durante la ultima semana como fueron de graves los síntomas de asma que tuvo al despertarse por la mañana?	0	ACQ520	No tuvo síntomas
23	Femenino	46	2021-02-17	10	032319022020	ACQ53	2	ACQ5	3	Durante la ultima semana hasta que punto el asma le limito sus actividades?	0	ACQ530	Nada limitado
23	Femenino	46	2021-02-17	10	032319022020	ACQ54	2	ACQ5	4	Durante la ultima semana hasta que punto noto que le hacia falta el aire debido al asma?	0	ACQ540	Nada en absoluto
23	Femenino	46	2021-02-17	10	032319022020	ACQ55	2	ACQ5	5	Durante la ultima semana cuanto tiempo tuvo silbidos o pitidos en el pecho?	2	ACQ552	Poco tiempo
23	Femenino	46	2021-02-17	10	032319022020	ACQ56	2	ACQ5	6	Fueron fáciles las preguntas?	1	ACQ561	Si
23	Femenino	46	2021-02-17	10	032319022020	EAV1	3	EAV	1	Los síntomas de la rinitis alérgica en forma global	0	EAV10	0
23	Femenino	46	2021-02-17	10	032319022020	EAV2	3	EAV	2	Obstrucción nasal	0	EAV20	0
23	Femenino	46	2021-02-17	10	032319022020	EAV3	3	EAV	3	Estornudos a repetición	4	EAV34	4
23	Femenino	46	2021-02-17	10	032319022020	EAV4	3	EAV	4	Rasquiña nasal	0	EAV40	0
23	Femenino	46	2021-02-17	10	032319022020	EAV5	3	EAV	5	Presencia de secreción o moco como agua	5	EAV55	0
23	Femenino	46	2021-02-17	10	032319022020	EAV6	3	EAV	6	Sensación de falta de aire	0	EAV60	0
23	Femenino	46	2021-02-17	10	032319022020	EAV7	3	EAV	7	Los síntomas de asma es forma global	10	EAV710	10
23	Femenino	46	2021-02-17	10	032319022020	EAV8	3	EAV	8	Silbidos en el pecho?	2	EAV82	2
23	Femenino	46	2021-02-17	10	032319022020	EAV9	3	EAV	9	Sensación de opresión en el pecho durante un esfuerzo físico	4	EAV94	4
23	Femenino	46	2021-02-17	10	032319022020	EAV10	3	EAV	10	Cansancio o dificultad para realizar las actividades diarias	0	EAV100	0
23	Femenino	46	2021-02-17	10	032319022020	EAV11	3	EAV	11	Se despierta durante la noche	0	EAV110	0
23	Femenino	46	2021-02-17	10	032319022020	EAV12	3	EAV	12	Fueron fáciles las preguntas?	1	EAV121	Si
23	Femenino	46	2021-02-17	10	032319022020	ESCALA CAMBIO 1	4	ESCALA CAMBIO	1	Ha mejorado o empeorado sus síntomas	0	ESCALA CAMBIO 10	0
23	Femenino	46	2021-02-17	10	032319022020	ESCALA CAMBIO 2	4	ESCALA CAMBIO	2	Fueron fáciles las preguntas?	1	ESCALA CAMBIO 21	Si
23	Femenino	46	2021-02-17	10	032319022020	ESCALA RINITIS1	5	ESCALA RINITIS	1	Obstrucción nasal	No	ESCALA RINITIS2No	No
23	Femenino	46	2021-02-17	10	032319022020	ESCALA RINITIS2	5	ESCALA RINITIS	2	Estornudos a repetición	Si	ESCALA RINITIS3Si	Si
23	Femenino	46	2021-02-17	10	032319022020	ESCALA RINITIS3	5	ESCALA RINITIS	3	Rasquiña en la nariz	No	ESCALA RINITIS4No	No
23	Femenino	46	2021-02-17	10	032319022020	ESCALA RINITIS4	5	ESCALA RINITIS	4	Secreción o moco como agua	Si	ESCALA RINITIS5Si	Si
23	Femenino	46	2021-02-17	10	032319022020	ESCALA RINITIS5	5	ESCALA RINITIS	5	Mas de 4 días a la semana	No	ESCALA RINITIS6No	No
23	Femenino	46	2021-02-17	10	032319022020	ESCALA RINITIS6	5	ESCALA RINITIS	6	Mas de 4 semanas seguidas	No	ESCALA RINITIS7No	No
23	Femenino	46	2021-02-17	10	032319022020	ESCALA RINITIS7	5	ESCALA RINITIS	7	Le alteran el sueno	No	ESCALA RINITIS8No	No
23	Femenino	46	2021-02-17	10	032319022020	ESCALA RINITIS8	5	ESCALA RINITIS	8	Le afecta la realización de sus actividades diarias/ deportivas	No	ESCALA RINITIS9No	No
23	Femenino	46	2021-02-17	10	032319022020	ESCALA RINITIS9	5	ESCALA RINITIS	9	Interfieren en sus actividades laborales o escolares	No	ESCALA RINITIS10No	No
23	Femenino	46	2021-02-17	10	032319022020	ESCALA RINITIS10	5	ESCALA RINITIS	10	Le afectan su vida, lo incapacitan	No	ESCALA RINITIS11No	No
23	Femenino	46	2021-02-17	10	032319022020	ESCALA RINITIS12	5	ESCALA RINITIS	12	Fueron fáciles las preguntas?	1	ESCALA RINITIS121	Si
23	Femenino	46	2021-02-17	10	032319022020	MEDICACION1	6	MEDICACION	1	La Medicación Aumento o disminuyo?	2	MEDICACION12	Disminuyo
23	Femenino	46	2021-02-17	10	032319022020	CLASIFICACION DE LA RINITIS1	7	CLASIFICACION DE LA RINITIS	1	Clasificacion de la Rinitis	1	CLASIFICACION DE LA RINITIS11	Leve
24	Femenino	55	2021-02-19	12	032419022020	CARAT1	1	CARAT	1	Congestión Nasal?	0	CARAT1 a 90	Casi o todos los días
24	Femenino	55	2021-02-19	12	032419022020	CARAT2	1	CARAT	2	Estornudos?	0	CARAT1 a 90	Casi o todos los días
24	Femenino	55	2021-02-19	12	032419022020	CARAT3	1	CARAT	3	Rasquiña en la nariz?	3	CARAT1 a 93	Nunca
24	Femenino	55	2021-02-19	12	032419022020	CARAT4	1	CARAT	4	Salida de moco por la nariz?	0	CARAT1 a 90	Casi o todos los días
24	Femenino	55	2021-02-19	12	032419022020	CARAT5	1	CARAT	5	Falta de aire/ahogo?	2	CARAT1 a 92	Hasta uno o dos días a la semana
24	Femenino	55	2021-02-19	12	032419022020	CARAT6	1	CARAT	6	Silbidos en el pecho?	2	CARAT1 a 92	Hasta uno o dos días a la semana
24	Femenino	55	2021-02-19	12	032419022020	CARAT7	1	CARAT	7	Presión en el pecho durante un esfuerzo Físico?	0	CARAT1 a 90	Casi o todos los días
24	Femenino	55	2021-02-19	12	032419022020	CARAT8	1	CARAT	8	Cansancio/Dificultad en realizar sus actividades diarias?	2	CARAT1 a 92	Hasta uno o dos días a la semana
24	Femenino	55	2021-02-19	12	032419022020	CARAT9	1	CARAT	9	Se despierta por la noche?	3	CARAT1 a 93	Nunca
24	Femenino	55	2021-02-19	12	032419022020	CARAT10	1	CARAT	10	Aumentar el uso de sus medicamentos?	0	CARAT100	7 o mas días
24	Femenino	55	2021-02-19	12	032419022020	CARAT11	1	CARAT	11	Fueron fáciles las preguntas?	1	CARAT111	Si
24	Femenino	55	2021-02-19	12	032419022020	ACQ51	2	ACQ5	1	Durante la ultima semana con que frecuencia se despertó por la noche debido al asma?	2	ACQ512	Unas Pocas Veces
24	Femenino	55	2021-02-19	12	032419022020	ACQ52	2	ACQ5	2	Durante la ultima semana como fueron de graves los síntomas de asma que tuvo al despertarse por la mañana?	3	ACQ523	Síntomas moderados
24	Femenino	55	2021-02-19	12	032419022020	ACQ53	2	ACQ5	3	Durante la ultima semana hasta que punto el asma le limito sus actividades?	3	ACQ533	Moderadamente limitado
24	Femenino	55	2021-02-19	12	032419022020	ACQ54	2	ACQ5	4	Durante la ultima semana hasta que punto noto que le hacia falta el aire debido al asma?	3	ACQ543	Moderadamente
24	Femenino	55	2021-02-19	12	032419022020	ACQ55	2	ACQ5	5	Durante la ultima semana cuanto tiempo tuvo silbidos o pitidos en el pecho?	3	ACQ553	Parte del tiempo
24	Femenino	55	2021-02-19	12	032419022020	ACQ56	2	ACQ5	6	Fueron fáciles las preguntas?	1	ACQ561	Si
24	Femenino	55	2021-02-19	12	032419022020	EAV1	3	EAV	1	Los síntomas de la rinitis alérgica en forma global	80	EAV180	80
24	Femenino	55	2021-02-19	12	032419022020	EAV2	3	EAV	2	Obstrucción nasal	90	EAV290	90
24	Femenino	55	2021-02-19	12	032419022020	EAV3	3	EAV	3	Estornudos a repetición	80	EAV380	80
24	Femenino	55	2021-02-19	12	032419022020	EAV4	3	EAV	4	Rasquiña nasal	0	EAV40	0
24	Femenino	55	2021-02-19	12	032419022020	EAV5	3	EAV	5	Presencia de secreción o moco como agua	70	EAV570	70
24	Femenino	55	2021-02-19	12	032419022020	EAV6	3	EAV	6	Sensación de falta de aire	90	EAV690	90
24	Femenino	55	2021-02-19	12	032419022020	EAV7	3	EAV	7	Los síntomas de asma es forma global	90	EAV790	90
24	Femenino	55	2021-02-19	12	032419022020	EAV8	3	EAV	8	Silbidos en el pecho?	70	EAV870	70
24	Femenino	55	2021-02-19	12	032419022020	EAV9	3	EAV	9	Sensación de opresión en el pecho durante un esfuerzo físico	80	EAV980	80
24	Femenino	55	2021-02-19	12	032419022020	EAV10	3	EAV	10	Cansancio o dificultad para realizar las actividades diarias	80	EAV1080	80
24	Femenino	55	2021-02-19	12	032419022020	EAV11	3	EAV	11	Se despierta durante la noche	80	EAV1180	80
24	Femenino	55	2021-02-19	12	032419022020	EAV12	3	EAV	12	Fueron fáciles las preguntas?	1	EAV121	Si
24	Femenino	55	2021-02-19	12	032419022020	ESCALA CAMBIO 1	4	ESCALA CAMBIO	1	Ha mejorado o empeorado sus síntomas	0	ESCALA CAMBIO 10	0
24	Femenino	55	2021-02-19	12	032419022020	ESCALA CAMBIO 2	4	ESCALA CAMBIO	2	Fueron fáciles las preguntas?	1	ESCALA CAMBIO 21	Si
24	Femenino	55	2021-02-19	12	032419022020	ESCALA RINITIS1	5	ESCALA RINITIS	1	Obstrucción nasal	Si	ESCALA RINITIS2Si	Si
24	Femenino	55	2021-02-19	12	032419022020	ESCALA RINITIS2	5	ESCALA RINITIS	2	Estornudos a repetición	Si	ESCALA RINITIS3Si	Si
24	Femenino	55	2021-02-19	12	032419022020	ESCALA RINITIS3	5	ESCALA RINITIS	3	Rasquiña en la nariz	No	ESCALA RINITIS4No	No
24	Femenino	55	2021-02-19	12	032419022020	ESCALA RINITIS4	5	ESCALA RINITIS	4	Secreción o moco como agua	Si	ESCALA RINITIS5Si	Si
24	Femenino	55	2021-02-19	12	032419022020	ESCALA RINITIS5	5	ESCALA RINITIS	5	Mas de 4 días a la semana	Si	ESCALA RINITIS6Si	Si
24	Femenino	55	2021-02-19	12	032419022020	ESCALA RINITIS6	5	ESCALA RINITIS	6	Mas de 4 semanas seguidas	Si	ESCALA RINITIS7Si	Si
24	Femenino	55	2021-02-19	12	032419022020	ESCALA RINITIS7	5	ESCALA RINITIS	7	Le alteran el sueno	No	ESCALA RINITIS8No	No
24	Femenino	55	2021-02-19	12	032419022020	ESCALA RINITIS8	5	ESCALA RINITIS	8	Le afecta la realización de sus actividades diarias/ deportivas	Si	ESCALA RINITIS9Si	Si
24	Femenino	55	2021-02-19	12	032419022020	ESCALA RINITIS9	5	ESCALA RINITIS	9	Interfieren en sus actividades laborales o escolares	Si	ESCALA RINITIS10Si	Si
24	Femenino	55	2021-02-19	12	032419022020	ESCALA RINITIS10	5	ESCALA RINITIS	10	Le afectan su vida, lo incapacitan	No	ESCALA RINITIS11No	No
24	Femenino	55	2021-02-19	12	032419022020	ESCALA RINITIS12	5	ESCALA RINITIS	12	Fueron fáciles las preguntas?	1	ESCALA RINITIS121	Si
24	Femenino	55	2021-02-19	12	032419022020	MEDICACION1	6	MEDICACION	1	La Medicación Aumento o disminuyo?	3	MEDICACION13	Se mantuvo
24	Femenino	55	2021-02-19	12	032419022020	CLASIFICACION DE LA RINITIS1	7	CLASIFICACION DE LA RINITIS	1	Clasificacion de la Rinitis	1	CLASIFICACION DE LA RINITIS11	Leve
25	Femenino	63	2020-03-09	8	032520022020	CARAT1	1	CARAT	1	Congestión Nasal?	3	CARAT1 a 93	Nunca
25	Femenino	63	2020-03-09	8	032520022020	CARAT2	1	CARAT	2	Estornudos?	3	CARAT1 a 93	Nunca
25	Femenino	63	2020-03-09	8	032520022020	CARAT3	1	CARAT	3	Rasquiña en la nariz?	3	CARAT1 a 93	Nunca
25	Femenino	63	2020-03-09	8	032520022020	CARAT4	1	CARAT	4	Salida de moco por la nariz?	3	CARAT1 a 93	Nunca
25	Femenino	63	2020-03-09	8	032520022020	CARAT5	1	CARAT	5	Falta de aire/ahogo?	2	CARAT1 a 92	Hasta uno o dos días a la semana
25	Femenino	63	2020-03-09	8	032520022020	CARAT6	1	CARAT	6	Silbidos en el pecho?	1	CARAT1 a 91	Mas de dos días a la semana
25	Femenino	63	2020-03-09	8	032520022020	CARAT7	1	CARAT	7	Presión en el pecho durante un esfuerzo Físico?	3	CARAT1 a 93	Nunca
25	Femenino	63	2020-03-09	8	032520022020	CARAT8	1	CARAT	8	Cansancio/Dificultad en realizar sus actividades diarias?	2	CARAT1 a 92	Hasta uno o dos días a la semana
25	Femenino	63	2020-03-09	8	032520022020	CARAT9	1	CARAT	9	Se despierta por la noche?	2	CARAT1 a 92	Hasta uno o dos días a la semana
25	Femenino	63	2020-03-09	8	032520022020	CARAT10	1	CARAT	10	Aumentar el uso de sus medicamentos?	1	CARAT101	Menos de 7 días
25	Femenino	63	2020-03-09	8	032520022020	CARAT11	1	CARAT	11	Fueron fáciles las preguntas?	1	CARAT111	Si
25	Femenino	63	2020-03-09	8	032520022020	ACQ51	2	ACQ5	1	Durante la ultima semana con que frecuencia se despertó por la noche debido al asma?	2	ACQ512	Unas Pocas Veces
25	Femenino	63	2020-03-09	8	032520022020	ACQ52	2	ACQ5	2	Durante la ultima semana como fueron de graves los síntomas de asma que tuvo al despertarse por la mañana?	1	ACQ521	Síntomas muy ligeros
25	Femenino	63	2020-03-09	8	032520022020	ACQ53	2	ACQ5	3	Durante la ultima semana hasta que punto el asma le limito sus actividades?	1	ACQ531	Muy poco limitado
25	Femenino	63	2020-03-09	8	032520022020	ACQ54	2	ACQ5	4	Durante la ultima semana hasta que punto noto que le hacia falta el aire debido al asma?	2	ACQ542	Un poco
25	Femenino	63	2020-03-09	8	032520022020	ACQ55	2	ACQ5	5	Durante la ultima semana cuanto tiempo tuvo silbidos o pitidos en el pecho?	2	ACQ552	Poco tiempo
25	Femenino	63	2020-03-09	8	032520022020	ACQ56	2	ACQ5	6	Fueron fáciles las preguntas?	1	ACQ561	Si
25	Femenino	63	2020-03-09	8	032520022020	EAV1	3	EAV	1	Los síntomas de la rinitis alérgica en forma global	22	EAV122	No
25	Femenino	63	2020-03-09	8	032520022020	EAV2	3	EAV	2	Obstrucción nasal	40	EAV240	40
25	Femenino	63	2020-03-09	8	032520022020	EAV3	3	EAV	3	Estornudos a repetición	36	EAV336	36
25	Femenino	63	2020-03-09	8	032520022020	EAV4	3	EAV	4	Rasquiña nasal	37	EAV437	37
25	Femenino	63	2020-03-09	8	032520022020	EAV5	3	EAV	5	Presencia de secreción o moco como agua	54	EAV554	54
25	Femenino	63	2020-03-09	8	032520022020	EAV6	3	EAV	6	Sensación de falta de aire	55	EAV655	55
25	Femenino	63	2020-03-09	8	032520022020	EAV7	3	EAV	7	Los síntomas de asma es forma global	50	EAV750	50
25	Femenino	63	2020-03-09	8	032520022020	EAV8	3	EAV	8	Silbidos en el pecho?	54	EAV854	54
25	Femenino	63	2020-03-09	8	032520022020	EAV9	3	EAV	9	Sensación de opresión en el pecho durante un esfuerzo físico	64	EAV964	64
25	Femenino	63	2020-03-09	8	032520022020	EAV10	3	EAV	10	Cansancio o dificultad para realizar las actividades diarias	46	EAV1046	46
25	Femenino	63	2020-03-09	8	032520022020	EAV11	3	EAV	11	Se despierta durante la noche	29	EAV1129	29
25	Femenino	63	2020-03-09	8	032520022020	EAV12	3	EAV	12	Fueron fáciles las preguntas?	1	EAV121	Si
25	Femenino	63	2020-03-09	8	032520022020	ESCALA CAMBIO 1	4	ESCALA CAMBIO	1	Ha mejorado o empeorado sus síntomas	-1	ESCALA CAMBIO 1-1	Casi lo mismo
25	Femenino	63	2020-03-09	8	032520022020	ESCALA CAMBIO 2	4	ESCALA CAMBIO	2	Fueron fáciles las preguntas?	1	ESCALA CAMBIO 21	Si
25	Femenino	63	2020-03-09	8	032520022020	ESCALA RINITIS1	5	ESCALA RINITIS	1	Obstrucción nasal	Si	ESCALA RINITIS2Si	Si
25	Femenino	63	2020-03-09	8	032520022020	ESCALA RINITIS2	5	ESCALA RINITIS	2	Estornudos a repetición	Si	ESCALA RINITIS3Si	Si
25	Femenino	63	2020-03-09	8	032520022020	ESCALA RINITIS3	5	ESCALA RINITIS	3	Rasquiña en la nariz	Si	ESCALA RINITIS4Si	Si
25	Femenino	63	2020-03-09	8	032520022020	ESCALA RINITIS4	5	ESCALA RINITIS	4	Secreción o moco como agua	Si	ESCALA RINITIS5Si	Si
25	Femenino	63	2020-03-09	8	032520022020	ESCALA RINITIS5	5	ESCALA RINITIS	5	Mas de 4 días a la semana	Si	ESCALA RINITIS6Si	Si
25	Femenino	63	2020-03-09	8	032520022020	ESCALA RINITIS6	5	ESCALA RINITIS	6	Mas de 4 semanas seguidas	Si	ESCALA RINITIS7Si	Si
25	Femenino	63	2020-03-09	8	032520022020	ESCALA RINITIS7	5	ESCALA RINITIS	7	Le alteran el sueno	Si	ESCALA RINITIS8Si	Si
25	Femenino	63	2020-03-09	8	032520022020	ESCALA RINITIS8	5	ESCALA RINITIS	8	Le afecta la realización de sus actividades diarias/ deportivas	Si	ESCALA RINITIS9Si	Si
25	Femenino	63	2020-03-09	8	032520022020	ESCALA RINITIS9	5	ESCALA RINITIS	9	Interfieren en sus actividades laborales o escolares	Si	ESCALA RINITIS10Si	Si
25	Femenino	63	2020-03-09	8	032520022020	ESCALA RINITIS10	5	ESCALA RINITIS	10	Le afectan su vida, lo incapacitan	No	ESCALA RINITIS11No	No
25	Femenino	63	2020-03-09	8	032520022020	ESCALA RINITIS12	5	ESCALA RINITIS	12	Fueron fáciles las preguntas?	1	ESCALA RINITIS121	Si
25	Femenino	63	2020-03-09	8	032520022020	MEDICACION1	6	MEDICACION	1	La Medicación Aumento o disminuyo?	3	MEDICACION13	Se mantuvo
25	Femenino	63	2020-03-09	8	032520022020	CLASIFICACION DE LA RINITIS1	7	CLASIFICACION DE LA RINITIS	1	Clasificacion de la Rinitis	2	CLASIFICACION DE LA RINITIS12	Moderada a Severa
26	Femenino	42	2021-02-19	5	012620022020	CARAT1	1	CARAT	1	Congestión Nasal?	0	CARAT1 a 90	Casi o todos los días
26	Femenino	42	2021-02-19	5	012620022020	CARAT2	1	CARAT	2	Estornudos?	1	CARAT1 a 91	Mas de dos días a la semana
26	Femenino	42	2021-02-19	5	012620022020	CARAT3	1	CARAT	3	Rasquiña en la nariz?	0	CARAT1 a 90	Casi o todos los días
26	Femenino	42	2021-02-19	5	012620022020	CARAT4	1	CARAT	4	Salida de moco por la nariz?	0	CARAT1 a 90	Casi o todos los días
26	Femenino	42	2021-02-19	5	012620022020	CARAT5	1	CARAT	5	Falta de aire/ahogo?	1	CARAT1 a 91	Mas de dos días a la semana
26	Femenino	42	2021-02-19	5	012620022020	CARAT6	1	CARAT	6	Silbidos en el pecho?	3	CARAT1 a 93	Nunca
26	Femenino	42	2021-02-19	5	012620022020	CARAT7	1	CARAT	7	Presión en el pecho durante un esfuerzo Físico?	2	CARAT1 a 92	Hasta uno o dos días a la semana
26	Femenino	42	2021-02-19	5	012620022020	CARAT8	1	CARAT	8	Cansancio/Dificultad en realizar sus actividades diarias?	3	CARAT1 a 93	Nunca
26	Femenino	42	2021-02-19	5	012620022020	CARAT9	1	CARAT	9	Se despierta por la noche?	3	CARAT1 a 93	Nunca
26	Femenino	42	2021-02-19	5	012620022020	CARAT10	1	CARAT	10	Aumentar el uso de sus medicamentos?	0	CARAT100	7 o mas días
26	Femenino	42	2021-02-19	5	012620022020	CARAT11	1	CARAT	11	Fueron fáciles las preguntas?	1	CARAT111	Si
26	Femenino	42	2021-02-19	5	012620022020	ACQ51	2	ACQ5	1	Durante la ultima semana con que frecuencia se despertó por la noche debido al asma?	0	ACQ510	Nunca
26	Femenino	42	2021-02-19	5	012620022020	ACQ52	2	ACQ5	2	Durante la ultima semana como fueron de graves los síntomas de asma que tuvo al despertarse por la mañana?	2	ACQ522	Síntomas ligeros
26	Femenino	42	2021-02-19	5	012620022020	ACQ53	2	ACQ5	3	Durante la ultima semana hasta que punto el asma le limito sus actividades?	0	ACQ530	Nada limitado
26	Femenino	42	2021-02-19	5	012620022020	ACQ54	2	ACQ5	4	Durante la ultima semana hasta que punto noto que le hacia falta el aire debido al asma?	1	ACQ541	Muy poco
26	Femenino	42	2021-02-19	5	012620022020	ACQ55	2	ACQ5	5	Durante la ultima semana cuanto tiempo tuvo silbidos o pitidos en el pecho?	0	ACQ550	Nunca
26	Femenino	42	2021-02-19	5	012620022020	ACQ56	2	ACQ5	6	Fueron fáciles las preguntas?	1	ACQ561	Si
26	Femenino	42	2021-02-19	5	012620022020	EAV1	3	EAV	1	Los síntomas de la rinitis alérgica en forma global	20	EAV120	20
26	Femenino	42	2021-02-19	5	012620022020	EAV2	3	EAV	2	Obstrucción nasal	10	EAV210	10
26	Femenino	42	2021-02-19	5	012620022020	EAV3	3	EAV	3	Estornudos a repetición	5	EAV35	5
26	Femenino	42	2021-02-19	5	012620022020	EAV4	3	EAV	4	Rasquiña nasal	10	EAV410	10
26	Femenino	42	2021-02-19	5	012620022020	EAV5	3	EAV	5	Presencia de secreción o moco como agua	20	EAV520	20
26	Femenino	42	2021-02-19	5	012620022020	EAV6	3	EAV	6	Sensación de falta de aire	30	EAV630	30
26	Femenino	42	2021-02-19	5	012620022020	EAV7	3	EAV	7	Los síntomas de asma es forma global	20	EAV720	20
26	Femenino	42	2021-02-19	5	012620022020	EAV8	3	EAV	8	Silbidos en el pecho?	0	EAV80	0
26	Femenino	42	2021-02-19	5	012620022020	EAV9	3	EAV	9	Sensación de opresión en el pecho durante un esfuerzo físico	5	EAV95	5
26	Femenino	42	2021-02-19	5	012620022020	EAV10	3	EAV	10	Cansancio o dificultad para realizar las actividades diarias	0	EAV100	0
26	Femenino	42	2021-02-19	5	012620022020	EAV11	3	EAV	11	Se despierta durante la noche	0	EAV110	0
26	Femenino	42	2021-02-19	5	012620022020	EAV12	3	EAV	12	Fueron fáciles las preguntas?	1	EAV121	Si
26	Femenino	42	2021-02-19	5	012620022020	ESCALA CAMBIO 1	4	ESCALA CAMBIO	1	Ha mejorado o empeorado sus síntomas	-2	ESCALA CAMBIO 1-2	Un poco peor
26	Femenino	42	2021-02-19	5	012620022020	ESCALA CAMBIO 2	4	ESCALA CAMBIO	2	Fueron fáciles las preguntas?	1	ESCALA CAMBIO 21	Si
26	Femenino	42	2021-02-19	5	012620022020	ESCALA RINITIS1	5	ESCALA RINITIS	1	Obstrucción nasal	Si	ESCALA RINITIS2Si	Si
26	Femenino	42	2021-02-19	5	012620022020	ESCALA RINITIS2	5	ESCALA RINITIS	2	Estornudos a repetición	Si	ESCALA RINITIS3Si	Si
26	Femenino	42	2021-02-19	5	012620022020	ESCALA RINITIS3	5	ESCALA RINITIS	3	Rasquiña en la nariz	Si	ESCALA RINITIS4Si	Si
26	Femenino	42	2021-02-19	5	012620022020	ESCALA RINITIS4	5	ESCALA RINITIS	4	Secreción o moco como agua	Si	ESCALA RINITIS5Si	Si
26	Femenino	42	2021-02-19	5	012620022020	ESCALA RINITIS5	5	ESCALA RINITIS	5	Mas de 4 días a la semana	Si	ESCALA RINITIS6Si	Si
26	Femenino	42	2021-02-19	5	012620022020	ESCALA RINITIS6	5	ESCALA RINITIS	6	Mas de 4 semanas seguidas	Si	ESCALA RINITIS7Si	Si
26	Femenino	42	2021-02-19	5	012620022020	ESCALA RINITIS7	5	ESCALA RINITIS	7	Le alteran el sueno	No	ESCALA RINITIS8No	No
26	Femenino	42	2021-02-19	5	012620022020	ESCALA RINITIS8	5	ESCALA RINITIS	8	Le afecta la realización de sus actividades diarias/ deportivas	No	ESCALA RINITIS9No	No
26	Femenino	42	2021-02-19	5	012620022020	ESCALA RINITIS9	5	ESCALA RINITIS	9	Interfieren en sus actividades laborales o escolares	No	ESCALA RINITIS10No	No
26	Femenino	42	2021-02-19	5	012620022020	ESCALA RINITIS10	5	ESCALA RINITIS	10	Le afectan su vida, lo incapacitan	No	ESCALA RINITIS11No	No
26	Femenino	42	2021-02-19	5	012620022020	ESCALA RINITIS12	5	ESCALA RINITIS	12	Fueron fáciles las preguntas?	1	ESCALA RINITIS121	Si
26	Femenino	42	2021-02-19	5	012620022020	MEDICACION1	6	MEDICACION	1	La Medicación Aumento o disminuyo?	1	MEDICACION11	Aumento
26	Femenino	42	2021-02-19	5	012620022020	CLASIFICACION DE LA RINITIS1	7	CLASIFICACION DE LA RINITIS	1	Clasificacion de la Rinitis	1	CLASIFICACION DE LA RINITIS11	Leve
27	Femenino	42	2020-09-30	6	012720022020	CARAT1	1	CARAT	1	Congestión Nasal?	1	CARAT1 a 91	Mas de dos días a la semana
27	Femenino	42	2020-09-30	6	012720022020	CARAT2	1	CARAT	2	Estornudos?	0	CARAT1 a 90	Casi o todos los días
27	Femenino	42	2020-09-30	6	012720022020	CARAT3	1	CARAT	3	Rasquiña en la nariz?	0	CARAT1 a 90	Casi o todos los días
27	Femenino	42	2020-09-30	6	012720022020	CARAT4	1	CARAT	4	Salida de moco por la nariz?	0	CARAT1 a 90	Casi o todos los días
27	Femenino	42	2020-09-30	6	012720022020	CARAT5	1	CARAT	5	Falta de aire/ahogo?	3	CARAT1 a 93	Nunca
27	Femenino	42	2020-09-30	6	012720022020	CARAT6	1	CARAT	6	Silbidos en el pecho?	2	CARAT1 a 92	Hasta uno o dos días a la semana
27	Femenino	42	2020-09-30	6	012720022020	CARAT7	1	CARAT	7	Presión en el pecho durante un esfuerzo Físico?	3	CARAT1 a 93	Nunca
27	Femenino	42	2020-09-30	6	012720022020	CARAT8	1	CARAT	8	Cansancio/Dificultad en realizar sus actividades diarias?	2	CARAT1 a 92	Hasta uno o dos días a la semana
27	Femenino	42	2020-09-30	6	012720022020	CARAT9	1	CARAT	9	Se despierta por la noche?	3	CARAT1 a 93	Nunca
27	Femenino	42	2020-09-30	6	012720022020	CARAT10	1	CARAT	10	Aumentar el uso de sus medicamentos?	2	CARAT102	Nunca
27	Femenino	42	2020-09-30	6	012720022020	CARAT11	1	CARAT	11	Fueron fáciles las preguntas?	1	CARAT111	Si
27	Femenino	42	2020-09-30	6	012720022020	ACQ51	2	ACQ5	1	Durante la ultima semana con que frecuencia se despertó por la noche debido al asma?	0	ACQ510	Nunca
27	Femenino	42	2020-09-30	6	012720022020	ACQ52	2	ACQ5	2	Durante la ultima semana como fueron de graves los síntomas de asma que tuvo al despertarse por la mañana?	0	ACQ520	No tuvo síntomas
27	Femenino	42	2020-09-30	6	012720022020	ACQ53	2	ACQ5	3	Durante la ultima semana hasta que punto el asma le limito sus actividades?	1	ACQ531	Muy poco limitado
27	Femenino	42	2020-09-30	6	012720022020	ACQ54	2	ACQ5	4	Durante la ultima semana hasta que punto noto que le hacia falta el aire debido al asma?	2	ACQ542	Un poco
27	Femenino	42	2020-09-30	6	012720022020	ACQ55	2	ACQ5	5	Durante la ultima semana cuanto tiempo tuvo silbidos o pitidos en el pecho?	2	ACQ552	Poco tiempo
27	Femenino	42	2020-09-30	6	012720022020	ACQ56	2	ACQ5	6	Fueron fáciles las preguntas?	1	ACQ561	Si
27	Femenino	42	2020-09-30	6	012720022020	EAV1	3	EAV	1	Los síntomas de la rinitis alérgica en forma global	75	EAV175	75
27	Femenino	42	2020-09-30	6	012720022020	EAV2	3	EAV	2	Obstrucción nasal	62	EAV262	62
27	Femenino	42	2020-09-30	6	012720022020	EAV3	3	EAV	3	Estornudos a repetición	75	EAV375	75
27	Femenino	42	2020-09-30	6	012720022020	EAV4	3	EAV	4	Rasquiña nasal	85	EAV485	85
27	Femenino	42	2020-09-30	6	012720022020	EAV5	3	EAV	5	Presencia de secreción o moco como agua	92	EAV592	92
27	Femenino	42	2020-09-30	6	012720022020	EAV6	3	EAV	6	Sensación de falta de aire	21	EAV621	21
27	Femenino	42	2020-09-30	6	012720022020	EAV7	3	EAV	7	Los síntomas de asma es forma global	38	EAV738	38
27	Femenino	42	2020-09-30	6	012720022020	EAV8	3	EAV	8	Silbidos en el pecho?	29	EAV829	29
27	Femenino	42	2020-09-30	6	012720022020	EAV9	3	EAV	9	Sensación de opresión en el pecho durante un esfuerzo físico	56	EAV956	56
27	Femenino	42	2020-09-30	6	012720022020	EAV10	3	EAV	10	Cansancio o dificultad para realizar las actividades diarias	44	EAV1044	44
[truncated: 4,109 more rows]

## Sheet: Visita3
# Encuestado	Sexo	Edad	Fecha	Tiempo [Min]	Codigo	Concatenar	#Encuesta	Encuesta	#Pregunta	Pregunta	#Respuesta	Concatenar Respuesta	Respuesta
[truncated: 5,281 more rows]

[truncated: 3 more sheets: Matrices, Base1, Macro]
